# Supplementary material for: CRX directs photoreceptor differentiation by accelerating chromatin remodeling at specific target sites
Source: Epigenetics Chromatin. 2018 Aug 1;11:42. doi: 10.1186/s13072-018-0212-2 (PMC6069558; doi:10.1186/s13072-018-0212-2)
Supplement: Supplementary file 1 — Additional file 1. Analysis and quantification of ATAC-seq and ChIP-seq data. Excel sheets report; ATAC-seq peaks and genotypic comparison, CRX ChIP binding sites and classification into Groups A–D, and histone ChIP-seq quantification. [file 13072_2018_212_MOESM1_ESM.xlsx]

## Sheet: ATAC
peak.name	chromo	start	stop	WTa	WTb	CRXa	CRXb	logFC	logCPM	PValue	FDR
ATAC15	chr1	3504759	3505080	20	10	33	24	0.931173	3.27696	0.0033862	0.0117633
ATAC19	chr1	3661511	3662127	111	71	220	150	1.03204	5.83505	5.19062e-13	2.00663e-11
ATAC24	chr1	4322621	4322799	20	13	25	20	0.455373	3.13963	0.171463	0.287241
ATAC27	chr1	4347734	4348044	96	90	72	64	-0.445437	5.09748	0.0133279	0.0369241
ATAC28	chr1	4350332	4350552	62	38	32	33	-0.605669	4.14615	0.0160394	0.0430234
ATAC29	chr1	4373628	4374081	115	78	78	95	-0.136715	5.27114	0.500956	0.643115
ATAC35	chr1	4561706	4562218	58	31	66	61	0.527389	4.51807	0.0121153	0.0341036
ATAC40	chr1	4770244	4770418	14	13	19	12	0.208302	2.76146	0.694211	0.808513
ATAC41	chr1	4775526	4775974	73	65	90	71	0.229891	4.98611	0.252692	0.387045
ATAC44	chr1	4797643	4798262	122	97	144	129	0.328205	5.68998	0.0236845	0.0593841
ATAC45	chr1	4810196	4810417	15	9	9	12	-0.179715	2.44511	0.766117	0.866325
ATAC46	chr1	4847507	4847937	146	119	175	140	0.257845	5.92099	0.0592385	0.12447
ATAC47	chr1	4848048	4848162	10	9	14	19	0.799288	2.6363	0.0705718	0.142806
ATAC48	chr1	4848323	4848463	14	10	16	14	0.329723	2.67096	0.496902	0.639287
ATAC50	chr1	4960693	4960993	80	69	54	53	-0.467455	4.77275	0.0192727	0.0499796
ATAC53	chr1	5009425	5009664	11	9	28	14	1.06848	2.83815	0.0121937	0.0342905
ATAC58	chr1	5060314	5060566	65	53	22	24	-1.34407	4.15016	8.49033e-08	1.10469e-06
ATAC59	chr1	5073034	5073608	77	68	126	83	0.530641	5.21681	0.00313979	0.0110139
ATAC60	chr1	5578324	5578640	29	21	58	20	0.626967	3.78243	0.0647952	0.133578
ATAC62	chr1	5905527	5905692	12	6	25	21	1.35236	2.88319	0.000340175	0.0016654
ATAC64	chr1	6204364	6205230	172	117	172	138	0.112673	5.95801	0.376853	0.521602
ATAC66	chr1	6262417	6262584	8	12	30	11	1.00939	2.8216	0.0394139	0.0896149
ATAC68	chr1	6349295	6349670	20	8	30	14	0.658697	3.01588	0.0956587	0.181842
ATAC69	chr1	6372872	6373174	23	18	51	31	1.00419	3.74401	0.000571213	0.0025973
ATAC73	chr1	6431302	6431679	18	15	42	22	0.95626	3.42304	0.00446426	0.0148039
ATAC75	chr1	6719935	6720116	12	7	19	18	0.963183	2.71657	0.022332	0.0565212
ATAC77	chr1	6724838	6725057	6	11	18	6	0.491549	2.3335	0.546445	0.68547
ATAC81	chr1	6849187	6849333	5	5	15	13	1.4733	2.24475	0.00511765	0.0165889
ATAC84	chr1	7078550	7079357	404	297	451	360	0.22045	7.28621	0.00802992	0.024106
ATAC94	chr1	7387481	7387572	17	14	13	28	0.428762	3.0598	0.315376	0.456656
ATAC95	chr1	7387698	7388597	349	258	385	289	0.159745	7.04625	0.0985933	0.18607
ATAC99	chr1	8480480	8480778	14	3	16	17	0.957632	2.56523	0.0213708	0.0544379
ATAC102	chr1	9289764	9289992	10	12	30	7	0.71119	2.77123	0.180915	0.299491
ATAC103	chr1	9531461	9531607	22	14	29	22	0.510383	3.28156	0.10559	0.196529
ATAC104	chr1	9535207	9535591	175	131	188	145	0.131619	6.05348	0.300483	0.440575
ATAC105	chr1	9563434	9563605	7	7	21	23	1.64548	2.77281	0.000101597	0.00058517
ATAC106	chr1	9574122	9574352	9	7	15	14	0.858739	2.44775	0.0726104	0.146057
ATAC109	chr1	9620080	9620323	10	8	28	18	1.35227	2.88335	0.000623318	0.00280066
ATAC111	chr1	9639335	9639560	15	2	23	12	1.04775	2.59784	0.0217035	0.0551773
ATAC112	chr1	9649051	9649304	13	7	17	15	0.682174	2.61986	0.0921163	0.176318
ATAC114	chr1	9690189	9690911	232	161	252	198	0.206366	6.44585	0.0597774	0.125082
ATAC115	chr1	9738270	9738782	227	176	216	194	0.0355438	6.40432	0.778313	0.875001
ATAC116	chr1	9762933	9763193	23	15	19	26	0.258087	3.23163	0.460703	0.605205
ATAC117	chr1	9787954	9788547	44	38	102	63	1.01019	4.70684	2.73686e-06	2.42767e-05
ATAC118	chr1	9838194	9838513	26	14	27	33	0.598812	3.47443	0.0548966	0.116885
ATAC122	chr1	9933909	9934421	129	128	148	115	0.0324824	5.77473	0.940718	0.985388
ATAC126	chr1	9957936	9958390	29	21	40	34	0.574098	3.76222	0.0302934	0.0724726
ATAC127	chr1	9971881	9972067	16	15	1	1	-3.78569	2.07786	1.32159e-07	1.6311e-06
ATAC130	chr1	9997438	9997590	27	14	31	21	0.352141	3.3617	0.298601	0.43843
ATAC131	chr1	9998914	9999385	142	86	114	105	-0.0420797	5.54053	0.896584	0.958429
ATAC133	chr1	10014882	10015244	88	71	59	46	-0.588196	4.80681	0.00166573	0.00645817
ATAC134	chr1	10027945	10028299	74	66	79	93	0.309467	5.05939	0.122907	0.221485
ATAC135	chr1	10029657	10030376	164	124	195	149	0.265584	6.03801	0.0411269	0.092644
ATAC138	chr1	10079696	10079877	28	20	28	15	-0.147797	3.3366	0.675995	0.795582
ATAC142	chr1	10145971	10146263	51	34	33	22	-0.614946	3.91653	0.0148665	0.0404381
ATAC145	chr1	10219076	10219339	72	49	60	52	-0.0996652	4.62734	0.70279	0.815497
ATAC146	chr1	10222930	10223401	142	118	148	118	0.0410249	5.78287	0.840083	0.918275
ATAC157	chr1	10749735	10749913	10	9	17	12	0.614286	2.52484	0.193674	0.315601
ATAC164	chr1	10983637	10984036	18	15	31	29	0.868413	3.38188	0.00675674	0.0208658
ATAC166	chr1	11023669	11023873	1	5	16	11	2.13485	2.08199	0.000825323	0.00356258
ATAC172	chr1	11404031	11404463	40	24	81	51	1.05098	4.37609	7.72048e-06	6.06983e-05
ATAC173	chr1	11647923	11648055	14	8	14	11	0.193252	2.49203	0.658919	0.782248
ATAC178	chr1	12469334	12469746	18	12	29	22	0.77141	3.18916	0.0184291	0.0482141
ATAC180	chr1	12682438	12682689	27	13	48	35	1.05997	3.7389	0.000152748	0.000835207
ATAC192	chr1	12982330	12982928	57	34	100	67	0.884679	4.7596	9.42007e-06	7.18905e-05
ATAC198	chr1	13124527	13124796	16	10	25	10	0.431993	2.80964	0.321156	0.463139
ATAC200	chr1	13178621	13178848	43	14	37	46	0.584042	3.9171	0.0382483	0.0874695
ATAC203	chr1	13187234	13187418	17	11	17	15	0.201849	2.80204	0.603185	0.734487
ATAC204	chr1	13193768	13194181	121	106	82	70	-0.570809	5.3231	0.000454761	0.0021419
ATAC205	chr1	13194275	13194409	27	21	9	6	-1.65101	2.86384	3.81052e-05	0.00024998
ATAC212	chr1	13280294	13280463	10	2	24	11	1.53563	2.47702	0.00100194	0.00420454
ATAC213	chr1	13322487	13322701	24	10	14	13	-0.316365	2.81141	0.526515	0.666328
ATAC216	chr1	13350839	13351083	14	7	24	17	0.96772	2.83743	0.00990767	0.0287912
ATAC217	chr1	13362434	13363153	279	207	253	204	-0.0785113	6.61007	0.453273	0.597675
ATAC218	chr1	13363624	13363906	53	42	49	35	-0.167508	4.26283	0.466514	0.610468
ATAC219	chr1	13364028	13364333	56	45	69	66	0.428894	4.65641	0.0353832	0.0822753
ATAC221	chr1	13416514	13416767	8	7	20	15	1.21952	2.57588	0.00663295	0.0205613
ATAC225	chr1	13484995	13485468	26	11	53	40	1.33613	3.81397	8.71618e-07	8.76106e-06
ATAC229	chr1	13579468	13579645	19	14	28	19	0.517719	3.17228	0.146029	0.253299
ATAC230	chr1	13579727	13580233	106	80	114	93	0.164543	5.36555	0.311017	0.452414
ATAC234	chr1	13650356	13650870	133	107	112	106	-0.128051	5.58995	0.415696	0.561111
ATAC236	chr1	13779425	13779615	12	3	16	12	0.900237	2.37549	0.0436654	0.0972379
ATAC246	chr1	14247610	14247915	19	11	20	11	0.0576888	2.8127	0.897497	0.95875
ATAC247	chr1	14294669	14295010	17	10	56	44	1.89012	3.79133	3.6614e-11	9.97825e-10
ATAC248	chr1	14299693	14300143	20	19	58	46	1.41938	3.96117	1.26022e-07	1.56074e-06
ATAC253	chr1	14496609	14497004	18	5	46	28	1.68777	3.41157	6.00573e-07	6.29905e-06
ATAC258	chr1	14730188	14730414	13	8	22	17	0.896007	2.80051	0.0274523	0.0669664
ATAC263	chr1	15276468	15277150	72	42	135	93	1.00946	5.15548	6.85874e-09	1.14179e-07
ATAC273	chr1	15641981	15642151	10	11	14	9	0.140438	2.42075	0.88046	0.950957
ATAC276	chr1	15739480	15739654	23	12	6	6	-1.51406	2.48644	0.00165115	0.00641839
ATAC279	chr1	15795354	15796263	251	179	241	196	0.0343348	6.48824	0.776569	0.873426
ATAC280	chr1	15828921	15829090	22	18	4	4	-2.27588	2.52506	3.34605e-06	2.89569e-05
ATAC281	chr1	15882631	15882917	14	10	41	14	1.17897	3.14011	0.00539349	0.0173417
ATAC287	chr1	16043625	16043888	36	24	11	5	-1.87977	3.09716	6.25237e-07	6.52745e-06
ATAC288	chr1	16083141	16083616	56	31	104	77	1.06681	4.81505	3.33014e-08	4.79964e-07
ATAC289	chr1	16094262	16094338	22	18	17	16	-0.264856	3.06072	0.48318	0.626379
ATAC290	chr1	16094432	16094554	33	32	34	31	0.0091353	3.83715	1	1
ATAC291	chr1	16094713	16095584	260	179	240	201	0.018666	6.50865	0.852421	0.928566
ATAC292	chr1	16095817	16095975	53	35	43	28	-0.298125	4.08996	0.215423	0.342339
ATAC293	chr1	16099024	16099237	50	22	28	27	-0.365889	3.77649	0.245912	0.378645
ATAC295	chr1	16112882	16113134	8	5	18	16	1.38086	2.49863	0.0031043	0.0109072
ATAC296	chr1	16114270	16114407	15	8	14	11	0.129839	2.51649	0.770996	0.869514
ATAC306	chr1	16423628	16423732	11	12	14	7	-0.119118	2.41835	0.88046	0.950957
ATAC307	chr1	16425596	16425845	21	14	21	15	0.0511435	3.01488	0.905056	0.962825
ATAC308	chr1	16430429	16430550	10	11	14	10	0.201203	2.44958	0.766117	0.866325
ATAC310	chr1	16509058	16509488	97	71	98	77	0.0693069	5.17062	0.715753	0.825804
ATAC311	chr1	16509802	16510147	51	41	67	53	0.392422	4.50075	0.0708433	0.143286
ATAC313	chr1	16609034	16609676	254	182	237	176	-0.0683339	6.45518	0.529752	0.669595
ATAC314	chr1	16646647	16647385	216	154	235	186	0.196912	6.35649	0.0850072	0.165859
ATAC315	chr1	16647454	16647535	15	14	16	10	-0.145422	2.69487	0.787846	0.880607
ATAC316	chr1	16655140	16655701	106	88	113	94	0.102598	5.39914	0.573057	0.708894
ATAC318	chr1	16678722	16679088	31	14	31	32	0.499022	3.56833	0.0755882	0.151018
ATAC320	chr1	16788482	16788683	18	20	33	22	0.538732	3.3808	0.125539	0.225207
ATAC322	chr1	17086897	17087093	24	22	38	28	0.529017	3.62735	0.0883957	0.170856
ATAC324	chr1	17087731	17088222	200	146	228	163	0.184982	6.25297	0.140861	0.246426
ATAC325	chr1	17090505	17090654	19	13	40	26	1.04932	3.43805	0.000698749	0.00308822
ATAC326	chr1	17113471	17113808	40	26	61	42	0.650615	4.17612	0.00689955	0.0212503
ATAC327	chr1	17135327	17135842	64	58	122	92	0.816944	5.14839	4.46319e-06	3.74329e-05
ATAC331	chr1	17717308	17717585	19	11	23	16	0.386556	2.97494	0.275389	0.412657
ATAC355	chr1	19169187	19169349	7	11	17	12	0.691188	2.50758	0.144095	0.250623
ATAC361	chr1	19375059	19375238	10	5	17	11	0.900175	2.38044	0.0661354	0.135486
ATAC362	chr1	19450018	19450218	8	4	17	14	1.36181	2.38589	0.00542536	0.0174059
ATAC366	chr1	19748145	19748416	18	10	19	8	-0.0413317	2.67764	1	1
ATAC370	chr1	19890010	19890434	54	34	80	50	0.571135	4.52374	0.00874722	0.0259869
ATAC379	chr1	20048388	20048640	14	6	28	16	1.13856	2.87179	0.00386896	0.0131174
ATAC381	chr1	20293090	20293356	7	5	25	14	1.69058	2.59226	0.000308372	0.00153205
ATAC383	chr1	20334815	20335138	12	7	23	14	0.963122	2.70788	0.022332	0.0565212
ATAC384	chr1	20418478	20418844	13	11	22	19	0.777172	2.9106	0.046526	0.10254
ATAC387	chr1	20467862	20468160	26	14	46	32	0.970098	3.68348	0.000624235	0.00280449
ATAC390	chr1	20544578	20544752	12	9	25	17	1.00222	2.86346	0.0112029	0.0319498
ATAC394	chr1	20580588	20580898	7	6	25	14	1.57736	2.61846	0.000625765	0.00280578
ATAC403	chr1	20810314	20810640	168	130	172	137	0.0617908	5.98305	0.676665	0.796152
ATAC404	chr1	20880500	20880909	100	59	131	108	0.600598	5.37503	0.000100942	0.000582099
ATAC405	chr1	20881100	20881251	20	11	20	20	0.376434	3.01775	0.284721	0.422994
ATAC407	chr1	20923660	20923839	8	4	26	24	2.04712	2.84747	1.23569e-06	1.20129e-05
ATAC408	chr1	20929240	20929448	30	15	29	32	0.452205	3.54702	0.132356	0.234663
ATAC409	chr1	20941378	20941963	132	83	213	145	0.745096	5.88683	1.02114e-07	1.30066e-06
ATAC412	chr1	21004579	21004810	7	8	22	22	1.54761	2.7941	0.000205811	0.00107525
ATAC414	chr1	21058627	21058876	14	7	44	43	2.04975	3.57871	7.39993e-11	1.89634e-09
ATAC415	chr1	21069168	21069802	241	183	253	195	0.0885133	6.49793	0.43867	0.583775
ATAC418	chr1	21156346	21156729	59	37	79	68	0.625671	4.68558	0.00149611	0.00591149
ATAC419	chr1	21193199	21193393	22	8	15	14	-0.0341615	2.76843	1	1
ATAC420	chr1	21208567	21208983	84	55	112	80	0.475987	5.11331	0.00535267	0.0172427
ATAC422	chr1	21261626	21261791	15	11	30	20	0.947553	3.10492	0.0106527	0.0306616
ATAC423	chr1	21264740	21264891	7	7	21	11	1.18899	2.468	0.0113969	0.0323592
ATAC424	chr1	21271880	21272178	60	35	34	27	-0.624372	4.06172	0.0154383	0.041687
ATAC426	chr1	21401386	21401573	10	8	16	13	0.691273	2.4992	0.144095	0.250623
ATAC427	chr1	21401817	21401938	11	5	19	11	0.907233	2.45955	0.0357983	0.082922
ATAC428	chr1	21451069	21451450	22	16	44	22	0.798312	3.51199	0.0111776	0.0319102
ATAC429	chr1	21517634	21517901	18	13	26	16	0.445648	3.05043	0.291127	0.430071
ATAC432	chr1	21951337	21951842	41	15	126	68	1.79913	4.70014	1.83961e-13	7.73861e-12
ATAC434	chr1	22259138	22259359	17	12	21	16	0.359579	2.92365	0.389435	0.534675
ATAC437	chr1	22540492	22540825	4	10	24	19	1.61123	2.75309	0.000345588	0.00168959
ATAC443	chr1	22759377	22759657	18	5	23	22	0.977976	2.95415	0.00920998	0.0271514
ATAC444	chr1	22768398	22768567	10	7	20	14	1.00024	2.59612	0.0241801	0.0602818
ATAC445	chr1	22777445	22777581	11	2	22	12	1.38086	2.4787	0.00165115	0.00641839
ATAC447	chr1	22812636	22813254	133	70	225	134	0.833403	5.8476	1.85242e-07	2.21004e-06
ATAC450	chr1	23068910	23069119	12	9	33	13	1.12107	2.93115	0.00900507	0.0266406
ATAC451	chr1	23262757	23263378	344	260	372	300	0.163573	7.04456	0.0770216	0.153315
ATAC452	chr1	23263520	23263859	69	56	69	49	-0.0743563	4.68847	0.712595	0.823249
ATAC454	chr1	23293680	23293857	12	9	21	20	0.967719	2.85011	0.0152101	0.0412394
ATAC456	chr1	23389655	23390462	359	288	360	284	-0.000109017	7.0637	0.981158	1
ATAC462	chr1	23712469	23712701	17	11	22	20	0.591519	3.00177	0.0914585	0.175607
ATAC464	chr1	23769694	23770050	69	43	96	73	0.603941	4.88414	0.00102493	0.00428425
ATAC465	chr1	23799673	23799876	23	14	26	20	0.323036	3.2183	0.320778	0.462718
ATAC467	chr1	23834026	23834220	24	17	35	21	0.457836	3.423	0.154095	0.263922
ATAC470	chr1	23857480	23857738	16	13	34	21	0.927609	3.23622	0.0086762	0.0258206
ATAC472	chr1	23901082	23901322	23	18	14	11	-0.697357	2.9257	0.064231	0.132605
ATAC474	chr1	23928616	23929415	225	161	238	187	0.149368	6.39198	0.191671	0.313622
ATAC475	chr1	23941624	23941793	24	15	10	3	-1.55599	2.60898	0.000625765	0.00280578
ATAC476	chr1	23942007	23942385	55	35	31	25	-0.670677	3.9751	0.0108326	0.0310983
ATAC477	chr1	23963415	23963759	17	11	28	21	0.812664	3.12211	0.015535	0.0418983
ATAC479	chr1	24012227	24012708	167	127	163	115	-0.0724974	5.89355	0.562757	0.699678
ATAC483	chr1	24080803	24080957	0	4	16	19	3.06259	2.28982	1.39751e-06	1.33771e-05
ATAC485	chr1	24106761	24107579	284	214	253	212	-0.0885541	6.64229	0.411288	0.556355
ATAC486	chr1	24141819	24141975	11	11	20	16	0.714898	2.76634	0.0871717	0.168901
ATAC487	chr1	24144107	24144308	22	15	23	16	0.086234	3.10344	0.817718	0.901648
ATAC494	chr1	24252657	24252806	23	8	30	25	0.836431	3.25817	0.0110651	0.0316388
ATAC495	chr1	24255622	24255858	34	24	32	20	-0.146131	3.59172	0.631862	0.759692
ATAC496	chr1	24256053	24256213	28	33	35	21	-0.124181	3.69216	0.608686	0.739632
ATAC500	chr1	24286852	24287124	61	49	39	30	-0.661183	4.26516	0.00339958	0.0117817
ATAC501	chr1	24309618	24309811	34	25	34	29	0.105075	3.73971	0.716695	0.826231
ATAC504	chr1	24369169	24369405	13	15	20	17	0.40906	2.9169	0.32503	0.467157
ATAC506	chr1	24381875	24382020	20	10	23	19	0.492969	3.03065	0.154861	0.265002
ATAC507	chr1	24385391	24385560	12	16	25	12	0.396383	2.90981	0.412956	0.558114
ATAC508	chr1	24393614	24393841	22	6	22	14	0.378816	2.86324	0.284046	0.422348
ATAC510	chr1	24498972	24499273	84	40	96	61	0.355972	4.86734	0.0736573	0.147769
ATAC515	chr1	24685116	24685795	228	176	217	180	-0.0154292	6.37996	0.89691	0.95864
ATAC516	chr1	24686039	24686156	21	12	19	16	0.0951003	2.95833	0.80735	0.893887
ATAC518	chr1	24756286	24756479	16	11	33	28	1.17926	3.30265	0.000379378	0.00183308
ATAC523	chr1	24815985	24816217	39	27	31	19	-0.388159	3.66199	0.162549	0.275393
ATAC527	chr1	25090595	25090836	21	19	27	30	0.519378	3.44392	0.111936	0.205371
ATAC531	chr1	25189340	25189600	8	3	28	16	1.98645	2.68168	5.62363e-06	4.56933e-05
ATAC535	chr1	25261589	25261792	10	1	18	13	1.4847	2.34548	0.00145822	0.00578093
ATAC537	chr1	25285550	25285763	29	20	42	33	0.62239	3.75885	0.0188703	0.0490802
ATAC545	chr1	25567250	25567457	12	17	23	19	0.536582	3.03501	0.211927	0.338182
ATAC549	chr1	25602240	25602442	9	12	15	8	0.1404	2.42202	0.88046	0.950957
ATAC551	chr1	25678622	25678846	20	13	27	14	0.320476	3.06246	0.421858	0.567116
ATAC559	chr1	25886757	25887584	215	144	264	177	0.305283	6.36353	0.0131746	0.0365962
ATAC565	chr1	26821990	26822227	11	8	28	16	1.21088	2.85931	0.0034486	0.0119372
ATAC570	chr1	28271172	28271450	10	12	32	22	1.29531	3.11372	0.000525326	0.00242349
ATAC573	chr1	28720132	28720372	22	6	15	9	-0.202831	2.59817	0.788494	0.88106
ATAC579	chr1	29697009	29697271	29	19	39	25	0.4238	3.61458	0.155771	0.266272
ATAC586	chr1	30757365	30757541	11	8	28	20	1.33641	2.94326	0.000527002	0.00242914
ATAC587	chr1	30797803	30798023	11	7	33	32	1.84904	3.22978	2.29692e-07	2.67714e-06
ATAC588	chr1	30798182	30798322	8	1	17	28	2.32796	2.68029	1.86649e-06	1.73107e-05
ATAC590	chr1	30828755	30828907	3	4	23	12	2.29213	2.3568	2.55422e-05	0.000174327
ATAC594	chr1	30930127	30930975	235	194	243	198	0.0470619	6.5011	0.720058	0.828973
ATAC595	chr1	30977728	30977948	17	8	36	19	1.13936	3.15902	0.00158106	0.00619135
ATAC596	chr1	31005903	31006400	99	50	90	55	-0.0235842	4.92971	1	1
ATAC597	chr1	31006551	31007073	192	147	206	173	0.171048	6.22396	0.156864	0.267874
ATAC600	chr1	31210908	31211107	15	7	18	14	0.546301	2.66199	0.169254	0.284096
ATAC606	chr1	32229290	32229937	177	124	297	185	0.682286	6.33203	3.55715e-07	3.97346e-06
ATAC611	chr1	32610853	32611072	16	9	20	14	0.450606	2.77458	0.23738	0.369106
ATAC617	chr1	33231878	33232105	7	5	14	12	1.11024	2.24089	0.0336337	0.0787489
ATAC618	chr1	33391010	33391323	16	9	19	18	0.571786	2.84368	0.124011	0.223052
ATAC623	chr1	33584305	33584496	10	9	22	16	1.00132	2.74036	0.016422	0.043809
ATAC631	chr1	33726432	33726761	86	39	63	56	-0.0463413	4.67557	0.954822	0.997463
ATAC632	chr1	33727116	33727401	26	15	30	18	0.23691	3.30348	0.525432	0.665566
ATAC633	chr1	33729493	33729620	15	7	16	12	0.355243	2.56475	0.391887	0.536738
ATAC635	chr1	33776578	33777240	136	98	131	100	-0.00825134	5.59917	0.964848	1
ATAC636	chr1	33796247	33796437	18	19	36	25	0.727205	3.44971	0.0266101	0.0653238
ATAC637	chr1	33808077	33808511	34	29	77	57	1.09505	4.39813	1.55736e-06	1.47434e-05
ATAC638	chr1	33814347	33814773	70	40	97	51	0.434828	4.7491	0.0457299	0.101118
ATAC641	chr1	33871003	33871541	213	141	178	169	-0.0129724	6.18605	1	1
ATAC644	chr1	33961652	33961818	16	8	17	13	0.329754	2.66198	0.410407	0.555337
ATAC646	chr1	33964353	33965095	72	48	118	94	0.830981	5.12318	9.54461e-07	9.50212e-06
ATAC648	chr1	34003883	34004191	27	16	83	56	1.69686	4.27747	4.77946e-12	1.53881e-10
ATAC654	chr1	34058064	34058310	28	17	22	10	-0.478603	3.11015	0.178321	0.295882
ATAC655	chr1	34062590	34062808	15	8	35	30	1.49958	3.29987	4.44754e-06	3.73162e-05
ATAC656	chr1	34063227	34063432	3	3	32	20	3.07406	2.75782	5.81564e-10	1.22562e-08
ATAC657	chr1	34067913	34068519	58	35	122	120	1.39382	5.14428	2.19141e-14	1.09189e-12
ATAC658	chr1	34077299	34077522	17	7	15	18	0.468322	2.73512	0.234701	0.365921
ATAC659	chr1	34117906	34118263	31	24	36	37	0.418338	3.81201	0.118825	0.215785
ATAC663	chr1	34177643	34177866	23	14	28	21	0.413703	3.26474	0.193222	0.315427
ATAC664	chr1	34181295	34181579	69	46	76	76	0.415818	4.82361	0.0288016	0.0696556
ATAC667	chr1	34221551	34221723	7	5	15	18	1.45133	2.45251	0.00247209	0.00900945
ATAC669	chr1	34239767	34240053	10	9	67	61	2.74728	4.00282	4.16349e-20	5.27498e-18
ATAC673	chr1	34268552	34269002	53	24	88	80	1.14119	4.69313	2.62094e-08	3.86438e-07
ATAC674	chr1	34275267	34275493	32	18	35	24	0.248686	3.57505	0.442872	0.587712
ATAC676	chr1	34293056	34293603	29	26	55	35	0.715232	3.97313	0.00820901	0.0245578
ATAC677	chr1	34327852	34328207	103	82	21	18	-2.22936	4.57704	8.2466e-22	1.36227e-19
ATAC683	chr1	34490099	34490255	28	17	19	13	-0.477805	3.11585	0.207158	0.332714
ATAC684	chr1	34491716	34491809	25	22	19	13	-0.540382	3.16141	0.115412	0.210835
ATAC685	chr1	34496117	34496806	299	240	232	205	-0.293702	6.66669	0.00697315	0.0214478
ATAC686	chr1	34496885	34496973	19	13	10	14	-0.400491	2.72027	0.350012	0.493242
ATAC688	chr1	34516319	34516864	125	100	92	76	-0.411488	5.36837	0.00848321	0.0253041
ATAC689	chr1	34519738	34519881	21	15	9	11	-0.829268	2.71808	0.0441903	0.0981728
ATAC693	chr1	34636337	34636645	25	15	50	35	1.09349	3.76415	7.46672e-05	0.000447149
ATAC695	chr1	34659305	34659497	15	17	28	7	0.102507	2.93792	0.916726	0.968857
ATAC696	chr1	34699435	34699599	12	9	18	12	0.520201	2.59608	0.262735	0.397985
ATAC699	chr1	34763302	34763593	43	25	11	5	-2.05897	3.22187	2.21952e-08	3.32851e-07
ATAC700	chr1	34795296	34795515	19	7	22	20	0.700141	2.95469	0.0546741	0.116507
ATAC702	chr1	34807304	34807521	6	8	35	24	2.06566	3.05986	2.12767e-07	2.50746e-06
ATAC707	chr1	34858400	34859100	81	41	109	86	0.690796	5.04797	8.3946e-05	0.000495803
ATAC710	chr1	34899394	34900049	152	129	130	117	-0.177478	5.79335	0.195325	0.31763
ATAC711	chr1	34906269	34906438	36	19	3	7	-2.41475	2.89416	4.85169e-08	6.70936e-07
ATAC712	chr1	34906691	34906924	55	46	54	47	0.0099127	4.43772	1	1
ATAC713	chr1	34907961	34908140	46	28	26	16	-0.802407	3.65654	0.00392619	0.01328
ATAC714	chr1	34908536	34908693	22	13	10	16	-0.410601	2.82684	0.379886	0.524903
ATAC715	chr1	34916640	34916876	28	18	37	34	0.634379	3.68269	0.0202323	0.0519817
ATAC717	chr1	34923674	34923989	138	101	82	55	-0.792357	5.29543	8.14387e-07	8.23397e-06
ATAC718	chr1	34924147	34924351	30	14	29	19	0.137102	3.34314	0.757975	0.859947
ATAC719	chr1	34948539	34948747	43	31	32	13	-0.707965	3.69178	0.0141217	0.0386347
ATAC729	chr1	35714743	35714935	10	6	32	15	1.54582	2.85254	0.000378044	0.00182746
ATAC733	chr1	35942059	35942231	16	11	8	7	-0.826711	2.35741	0.0885922	0.171008
ATAC734	chr1	35998649	35998941	15	9	19	9	0.230996	2.6109	0.672001	0.792311
ATAC737	chr1	36121816	36122071	69	56	62	68	0.0689837	4.76855	0.774612	0.872592
ATAC738	chr1	36124972	36125584	173	180	191	167	0.0144903	6.22747	1	1
ATAC739	chr1	36134879	36135140	60	27	57	39	0.15917	4.27155	0.499219	0.641499
ATAC747	chr1	36300898	36301352	148	90	113	96	-0.172852	5.53743	0.291419	0.430157
ATAC748	chr1	36309753	36309966	23	16	22	19	0.0825149	3.17505	0.822313	0.905088
ATAC751	chr1	36360278	36360514	49	31	35	25	-0.402436	3.91607	0.111371	0.204891
ATAC752	chr1	36364390	36364706	108	87	104	91	0.0100021	5.35991	1	1
ATAC753	chr1	36364903	36364980	4	11	11	12	0.619054	2.26177	0.337015	0.480044
ATAC754	chr1	36380963	36381141	18	10	28	21	0.812687	3.11919	0.015535	0.0418983
ATAC755	chr1	36390118	36390427	16	8	18	18	0.590843	2.80091	0.117741	0.214125
ATAC756	chr1	36425626	36426157	90	79	55	64	-0.49488	4.94335	0.0139328	0.0382081
ATAC758	chr1	36502016	36502337	166	131	176	129	0.046198	5.96943	0.79269	0.884067
ATAC760	chr1	36528128	36528712	198	165	180	170	-0.0432844	6.2223	0.748097	0.852207
ATAC761	chr1	36533154	36533321	25	25	18	11	-0.77305	3.16482	0.0274811	0.0670214
ATAC762	chr1	36549261	36549649	131	102	124	103	-0.0275974	5.59044	0.860186	0.934725
ATAC763	chr1	36553746	36553815	15	10	13	12	0.0107791	2.57335	1	1
ATAC764	chr1	36558220	36558441	22	15	22	16	0.0490069	3.08693	0.907644	0.964337
ATAC765	chr1	36568286	36568372	13	12	8	11	-0.380684	2.42653	0.451625	0.596125
ATAC766	chr1	36568459	36568895	181	149	189	140	0.0020515	6.10096	0.971993	1
ATAC767	chr1	36569035	36569403	38	37	45	56	0.440249	4.26279	0.0865138	0.168081
ATAC768	chr1	36569515	36569602	20	7	10	16	-0.0309934	2.64081	1	1
ATAC769	chr1	36580307	36580822	92	50	75	76	0.108832	4.9441	0.525962	0.665885
ATAC774	chr1	36603880	36604388	233	179	220	179	-0.0365891	6.39674	0.747	0.851183
ATAC775	chr1	36614000	36614209	26	28	37	19	0.0518947	3.60154	1	1
ATAC777	chr1	36614643	36614908	35	22	21	24	-0.327521	3.4976	0.325857	0.468079
ATAC778	chr1	36614926	36615128	30	14	22	13	-0.315026	3.1398	0.379218	0.524213
ATAC781	chr1	36637295	36637781	25	10	34	34	0.968548	3.50552	0.00146988	0.00582072
ATAC782	chr1	36691887	36692077	30	14	24	20	0.0126584	3.28862	1	1
ATAC786	chr1	36737787	36738111	105	53	52	45	-0.680988	4.73565	0.00184331	0.00705238
ATAC787	chr1	36741064	36741258	58	48	50	41	-0.209892	4.40081	0.333254	0.475745
ATAC788	chr1	36748108	36748446	149	114	121	111	-0.169696	5.69656	0.258925	0.394174
ATAC789	chr1	36766542	36767067	225	173	203	160	-0.123464	6.30475	0.285044	0.423386
ATAC790	chr1	36794261	36794536	33	16	33	27	0.302932	3.57534	0.297515	0.437463
ATAC792	chr1	36801456	36801720	17	17	34	23	0.751257	3.34899	0.027475	0.0670104
ATAC793	chr1	36841597	36841866	22	21	39	23	0.533003	3.5362	0.104984	0.195692
ATAC794	chr1	36854361	36854536	5	6	23	12	1.65832	2.46867	0.000829362	0.00356996
ATAC795	chr1	36887619	36888081	68	52	84	74	0.407106	4.88121	0.0324302	0.0766707
ATAC799	chr1	36996290	36996938	225	174	208	162	-0.0998581	6.31961	0.370922	0.515937
ATAC800	chr1	37086040	37086335	20	15	25	18	0.305844	3.14066	0.428648	0.573783
ATAC803	chr1	37154251	37154502	10	6	26	15	1.35467	2.73	0.00185457	0.00708095
ATAC805	chr1	37177896	37178082	15	8	29	10	0.757972	2.82491	0.0780627	0.154964
ATAC808	chr1	37271123	37271340	58	30	64	46	0.334787	4.38732	0.120943	0.218477
ATAC809	chr1	37275525	37275773	10	5	24	29	1.82028	2.9725	4.55791e-06	3.81603e-05
ATAC811	chr1	37277112	37277257	5	6	24	16	1.84971	2.60084	5.76187e-05	0.000358188
ATAC812	chr1	37287430	37287578	2	0	15	19	3.93841	2.18412	1.96494e-08	2.98635e-07
ATAC814	chr1	37307590	37307754	9	7	21	13	1.08636	2.57072	0.0154084	0.0416091
ATAC815	chr1	37329418	37329623	20	15	15	22	0.094319	3.04897	0.910743	0.965885
ATAC816	chr1	37356492	37357238	131	96	131	117	0.139081	5.63574	0.342329	0.48544
ATAC820	chr1	37371210	37371500	22	9	28	21	0.668559	3.16265	0.0460705	0.101751
ATAC821	chr1	37398781	37399116	26	23	115	81	2.00248	4.6992	1.47114e-19	1.68945e-17
ATAC826	chr1	37476328	37476568	29	26	19	16	-0.637615	3.33741	0.044831	0.0993547
ATAC827	chr1	37486631	37487336	219	158	204	158	-0.0482102	6.25885	0.68074	0.798441
ATAC829	chr1	37597672	37598291	100	67	215	171	1.21882	5.84653	4.77536e-19	4.99031e-17
ATAC831	chr1	37691620	37691764	10	11	15	10	0.259497	2.47555	0.658919	0.782248
ATAC832	chr1	37695990	37696315	35	21	39	33	0.372338	3.79911	0.158921	0.270773
ATAC834	chr1	37735329	37735508	19	9	22	16	0.448085	2.91482	0.215267	0.342143
ATAC835	chr1	37776555	37776934	41	25	63	54	0.835619	4.2916	0.000225776	0.00116889
ATAC839	chr1	37921320	37922318	549	400	554	475	0.128456	7.67418	0.0948119	0.18048
ATAC840	chr1	37928935	37929369	97	60	101	79	0.209128	5.13853	0.211783	0.338153
ATAC843	chr1	37947020	37947459	93	76	93	75	0.000800466	5.15166	1	1
ATAC847	chr1	38053750	38053955	57	27	39	30	-0.265746	4.02807	0.359879	0.504119
ATAC848	chr1	38054011	38054315	189	152	178	136	-0.111102	6.09217	0.371315	0.516225
ATAC849	chr1	38054760	38055058	140	106	146	108	0.0553577	5.70364	0.736526	0.842759
ATAC855	chr1	38179128	38179347	19	11	26	21	0.654205	3.1211	0.0506654	0.109643
ATAC856	chr1	38186046	38186177	17	16	23	20	0.390098	3.11606	0.302322	0.442168
ATAC857	chr1	38186372	38187092	288	202	295	256	0.181752	6.75185	0.0704716	0.142806
ATAC858	chr1	38242481	38242636	22	15	26	19	0.291469	3.20408	0.374647	0.519532
ATAC867	chr1	38475541	38475803	24	12	23	19	0.232231	3.13333	0.496941	0.639318
ATAC870	chr1	38619176	38619402	11	10	19	12	0.567093	2.62286	0.211899	0.338153
ATAC873	chr1	38683820	38684590	91	57	171	119	0.979622	5.50716	3.52095e-10	7.78706e-09
ATAC875	chr1	38813672	38813935	15	8	30	21	1.15111	3.06629	0.000923772	0.0039221
ATAC878	chr1	38844382	38844594	13	15	33	18	0.863063	3.16006	0.0225366	0.0569647
ATAC879	chr1	38856328	38856490	13	1	16	11	0.94611	2.31038	0.0385711	0.0879735
ATAC880	chr1	38892614	38893027	11	8	46	40	2.17447	3.54151	2.43224e-11	6.82776e-10
ATAC881	chr1	38893355	38893685	18	19	53	39	1.31759	3.8204	3.23003e-06	2.81285e-05
ATAC882	chr1	38904879	38905137	12	12	16	16	0.42206	2.726	0.350012	0.493242
ATAC886	chr1	38933914	38934151	8	11	28	19	1.30453	2.93209	0.00088688	0.00378681
ATAC887	chr1	38954733	38955123	27	25	86	72	1.60873	4.49312	1.25501e-12	4.53346e-11
ATAC888	chr1	38991611	38991763	2	5	18	12	2.07144	2.2137	0.000192286	0.00101545
ATAC891	chr1	39044257	39044924	198	174	222	160	0.0395257	6.29559	0.853787	0.929544
ATAC892	chr1	39058113	39058297	11	7	25	20	1.32079	2.86497	0.000906088	0.00385694
ATAC893	chr1	39067642	39067862	22	15	33	24	0.630827	3.3849	0.03773	0.0864269
ATAC894	chr1	39081989	39082496	40	32	71	57	0.838177	4.42024	0.000131786	0.000733095
ATAC897	chr1	39085670	39085780	10	11	21	9	0.518776	2.59625	0.325895	0.468102
ATAC900	chr1	39250777	39251085	7	8	52	42	2.6384	3.59374	3.99624e-15	2.26138e-13
ATAC903	chr1	39310692	39310926	17	10	33	25	1.10681	3.25092	0.000635916	0.00284684
ATAC907	chr1	39397624	39397832	13	20	33	23	0.760668	3.3297	0.0441307	0.0981216
ATAC910	chr1	39424436	39424831	164	126	159	144	0.074267	5.95392	0.597046	0.728953
ATAC911	chr1	39424890	39424975	16	8	17	13	0.329754	2.66198	0.410407	0.555337
ATAC912	chr1	39427211	39427395	31	19	8	7	-1.70952	2.89691	2.47078e-05	0.000169955
ATAC913	chr1	39449179	39449342	14	12	14	13	0.0646887	2.65182	1	1
ATAC915	chr1	39474671	39475033	19	6	53	42	1.92765	3.70741	1.29229e-10	3.14647e-09
ATAC916	chr1	39488734	39488904	23	18	13	15	-0.535316	2.98854	0.148897	0.257018
ATAC917	chr1	39490814	39491041	70	61	55	43	-0.409785	4.61177	0.0436968	0.0972932
ATAC918	chr1	39495556	39495736	33	27	21	19	-0.571193	3.4757	0.0571899	0.120918
ATAC919	chr1	39501848	39502122	46	23	23	13	-0.920136	3.51388	0.00310823	0.0109192
ATAC920	chr1	39503027	39503347	111	75	93	76	-0.126534	5.21604	0.474832	0.618458
ATAC921	chr1	39506794	39506999	63	36	6	5	-3.12813	3.58026	1.29762e-17	1.07592e-15
ATAC922	chr1	39507266	39507549	54	41	83	59	0.588106	4.6506	0.00391485	0.0132479
ATAC924	chr1	39531051	39531229	29	17	9	7	-1.49821	2.83458	0.000266994	0.00135404
ATAC925	chr1	39535221	39535806	154	140	203	158	0.299677	6.09842	0.0321354	0.0760742
ATAC926	chr1	39556491	39556929	27	28	38	31	0.334514	3.77181	0.256714	0.391265
ATAC928	chr1	39579496	39579693	7	11	18	15	0.876129	2.61161	0.0490137	0.106697
ATAC929	chr1	39584441	39584656	19	8	25	23	0.836773	3.08481	0.0156286	0.0421031
ATAC930	chr1	39587196	39587358	13	13	18	13	0.262245	2.74308	0.596898	0.728856
ATAC931	chr1	39592320	39592919	156	123	164	142	0.143272	5.93441	0.283562	0.421798
ATAC933	chr1	39633506	39634471	154	131	161	139	0.0820774	5.93809	0.601647	0.733424
ATAC935	chr1	39665786	39665987	22	14	2	0	-3.99975	2.22897	1.03778e-08	1.66316e-07
ATAC938	chr1	39707445	39707878	15	14	36	28	1.146	3.3793	0.000371356	0.00179959
ATAC945	chr1	39957498	39957997	76	50	109	93	0.691831	5.10784	5.10693e-05	0.000322184
ATAC947	chr1	39958025	39958167	8	12	21	7	0.475103	2.52332	0.409099	0.554528
ATAC948	chr1	39958983	39959189	17	11	25	21	0.722012	3.07263	0.0345757	0.0806772
ATAC949	chr1	39968489	39968614	16	12	14	10	-0.209524	2.62101	0.678003	0.796222
ATAC950	chr1	39988972	39989196	36	27	22	9	-1.00824	3.37908	0.00143766	0.00571629
ATAC951	chr1	39993279	39993647	70	40	50	46	-0.181149	4.44967	0.506876	0.648042
ATAC954	chr1	40007010	40007223	40	18	20	18	-0.590225	3.39976	0.0926458	0.177133
ATAC955	chr1	40008021	40008185	18	13	16	10	-0.240796	2.73367	0.596898	0.728856
ATAC958	chr1	40019892	40020068	23	17	6	10	-1.29777	2.72024	0.00185457	0.00708095
ATAC959	chr1	40020707	40020979	59	28	32	21	-0.695159	3.90167	0.0136514	0.037655
ATAC962	chr1	40142646	40142864	10	10	23	14	0.890002	2.73878	0.0332654	0.0780737
ATAC966	chr1	40211687	40211946	36	22	16	18	-0.75483	3.35643	0.0213744	0.0544423
ATAC967	chr1	40323341	40323722	18	12	57	28	1.49759	3.64359	3.22975e-06	2.81285e-05
ATAC968	chr1	40433659	40433838	2	2	37	13	3.55286	2.65364	4.07715e-09	7.12713e-08
ATAC974	chr1	40738034	40738543	27	15	61	26	1.04733	3.79079	0.000893577	0.00381199
ATAC976	chr1	40847252	40847810	64	43	84	73	0.563901	4.80393	0.00282196	0.0100772
ATAC985	chr1	41214570	41214789	8	4	28	20	1.98847	2.79898	3.23373e-06	2.81436e-05
ATAC986	chr1	41223372	41223619	20	16	41	40	1.17553	3.69113	4.89231e-05	0.000309919
ATAC992	chr1	41447069	41447264	9	12	21	8	0.462931	2.57373	0.408812	0.554193
ATAC995	chr1	41867273	41867443	23	12	22	19	0.23781	3.10137	0.490063	0.632763
ATAC1002	chr1	42455650	42455902	10	3	23	17	1.61377	2.63783	0.000128751	0.000717606
ATAC1003	chr1	42752424	42752577	14	8	35	18	1.26696	3.07776	0.000686599	0.00304548
ATAC1008	chr1	42907838	42908388	194	148	194	147	0.0048124	6.14871	1	1
ATAC1010	chr1	42971990	42972181	19	12	24	14	0.30221	2.97348	0.4667	0.610656
ATAC1011	chr1	43009844	43010326	25	16	83	44	1.62815	4.15976	2.91686e-09	5.23523e-08
ATAC1012	chr1	43062849	43063154	11	3	28	20	1.77042	2.83479	7.94646e-06	6.23266e-05
ATAC1014	chr1	43099183	43099430	10	8	27	13	1.14917	2.75234	0.00894647	0.0264907
ATAC1016	chr1	43122826	43123014	22	12	32	20	0.620159	3.25882	0.0661514	0.135508
ATAC1017	chr1	43131775	43131998	5	7	18	13	1.36172	2.39452	0.00542536	0.0174059
ATAC1018	chr1	43149078	43149675	147	95	148	134	0.23457	5.77014	0.0899643	0.173148
ATAC1021	chr1	43155184	43155911	174	158	210	168	0.190511	6.21473	0.167703	0.282287
ATAC1024	chr1	43196525	43196756	27	20	33	9	-0.168764	3.29836	0.63951	0.766634
ATAC1026	chr1	43220569	43220960	20	16	40	27	0.902293	3.50876	0.00390948	0.0132319
ATAC1027	chr1	43228744	43229042	52	46	9	4	-2.88253	3.61501	1.49225e-16	1.04045e-14
ATAC1029	chr1	43321338	43321550	21	10	20	16	0.225174	2.93489	0.539884	0.679343
ATAC1030	chr1	43356428	43356641	18	10	15	19	0.291049	2.84729	0.451229	0.596023
ATAC1035	chr1	43502304	43502933	106	61	139	112	0.600836	5.44253	8.02136e-05	0.000477211
ATAC1036	chr1	43503020	43503238	18	13	30	19	0.666929	3.1704	0.071967	0.145219
ATAC1038	chr1	43561152	43561346	10	3	14	11	0.941052	2.23011	0.0471298	0.103642
ATAC1040	chr1	43585666	43585922	25	15	24	17	0.0462222	3.18353	0.911159	0.965976
ATAC1043	chr1	43623687	43624184	14	10	50	28	1.69737	3.48797	4.04183e-07	4.45462e-06
ATAC1045	chr1	43751628	43751936	10	7	17	20	1.12145	2.67821	0.00911832	0.0269015
ATAC1048	chr1	43811396	43811823	49	34	65	41	0.361048	4.32947	0.126646	0.226351
ATAC1050	chr1	43819438	43819706	13	9	21	12	0.590274	2.68658	0.177292	0.294515
ATAC1053	chr1	43884338	43885033	239	188	278	201	0.171951	6.5521	0.145392	0.252429
ATAC1056	chr1	43955941	43956146	24	13	30	19	0.413825	3.25836	0.234857	0.366125
ATAC1059	chr1	43990388	43991098	298	218	318	252	0.153783	6.81111	0.125521	0.225196
ATAC1060	chr1	44098739	44098933	11	4	21	14	1.21958	2.56316	0.00382219	0.0129948
ATAC1064	chr1	44158932	44159590	193	148	208	158	0.110928	6.19834	0.38518	0.530223
ATAC1065	chr1	44175595	44175877	114	102	129	98	0.0770772	5.54097	0.696979	0.810946
ATAC1066	chr1	44176182	44176296	15	17	26	18	0.464947	3.11568	0.215477	0.342387
ATAC1068	chr1	44176448	44176582	15	10	24	28	1.0625	3.134	0.00372011	0.0127257
ATAC1069	chr1	44176675	44176994	90	55	110	67	0.29694	5.06611	0.116631	0.212746
ATAC1071	chr1	44204457	44205067	92	67	122	108	0.543481	5.35325	0.000602362	0.00272159
ATAC1076	chr1	44608378	44609563	190	131	180	148	0.0427515	6.07352	0.740582	0.846092
ATAC1078	chr1	44640935	44641155	35	32	7	8	-2.13127	3.21736	9.52774e-09	1.5361e-07
ATAC1079	chr1	44641677	44642001	85	55	123	86	0.587711	5.18689	0.000467883	0.00219756
ATAC1080	chr1	44648644	44648921	42	33	43	32	0.0102392	4.02026	1	1
ATAC1081	chr1	44650952	44651132	24	17	14	11	-0.697333	2.92257	0.081923	0.160762
ATAC1087	chr1	44790390	44790681	50	38	33	15	-0.864269	3.87692	0.00130136	0.00524918
ATAC1090	chr1	45370895	45371065	12	8	23	12	0.810413	2.68441	0.0760973	0.151778
ATAC1091	chr1	45488882	45489083	14	12	29	13	0.69028	2.95608	0.104582	0.195245
ATAC1092	chr1	45684840	45685011	14	5	16	12	0.564198	2.48556	0.184171	0.303653
ATAC1095	chr1	45851761	45852637	203	175	229	215	0.240217	6.4274	0.0588898	0.123859
ATAC1096	chr1	45873839	45874001	21	16	32	18	0.441375	3.27943	0.243818	0.376284
ATAC1097	chr1	45878952	45879173	31	22	40	34	0.490447	3.7939	0.0613349	0.127762
ATAC1098	chr1	45882121	45882292	22	16	42	26	0.84547	3.54276	0.0047593	0.015573
ATAC1100	chr1	45961956	45962379	25	25	71	35	1.07291	4.06699	0.000175422	0.000941445
ATAC1102	chr1	45982348	45982786	103	75	133	92	0.346595	5.39397	0.0314799	0.0748981
ATAC1104	chr1	46079241	46079398	9	9	18	13	0.786658	2.55233	0.0856195	0.166615
ATAC1105	chr1	46123380	46124144	82	60	114	73	0.404152	5.10536	0.0241506	0.0602818
ATAC1108	chr1	46482239	46482451	17	7	20	13	0.46618	2.72433	0.229124	0.359051
ATAC1111	chr1	46886935	46887148	13	6	14	12	0.458251	2.43749	0.291475	0.430157
ATAC1113	chr1	46906746	46906829	23	21	27	22	0.165193	3.38073	0.678877	0.796856
ATAC1114	chr1	46909593	46909770	38	26	44	32	0.257779	3.92078	0.354961	0.499056
ATAC1115	chr1	46910060	46910937	331	253	366	278	0.149093	6.98789	0.131955	0.234095
ATAC1116	chr1	46910938	46911089	28	20	35	35	0.553272	3.69896	0.0440153	0.0979055
ATAC1122	chr1	47220857	47221097	11	8	18	13	0.709733	2.57235	0.119145	0.21591
ATAC1125	chr1	47334717	47334978	14	9	18	14	0.482841	2.69036	0.280933	0.418787
ATAC1132	chr1	50827058	50827413	9	4	29	16	1.78225	2.74849	2.50908e-05	0.000172231
ATAC1134	chr1	50983728	50984552	225	132	300	232	0.590371	6.51485	2.14476e-07	2.52031e-06
ATAC1135	chr1	50984632	50984734	19	5	18	11	0.284609	2.62472	0.499381	0.641553
ATAC1141	chr1	51390875	51391088	27	24	42	29	0.485141	3.74051	0.106434	0.197757
ATAC1145	chr1	51535031	51535683	310	225	322	246	0.0961217	6.83151	0.339264	0.482481
ATAC1148	chr1	51636963	51637195	38	20	23	13	-0.672315	3.36967	0.032428	0.0766697
ATAC1149	chr1	51653904	51654103	25	11	32	26	0.696019	3.3782	0.0235348	0.0590604
ATAC1152	chr1	51672436	51672636	21	12	28	18	0.486912	3.1489	0.173522	0.28998
ATAC1153	chr1	51684952	51685286	60	50	41	45	-0.343118	4.40094	0.140495	0.245854
ATAC1155	chr1	51700584	51700745	3	4	16	19	2.29223	2.37365	1.52392e-05	0.000110375
ATAC1156	chr1	51701390	51701525	15	16	24	14	0.299099	2.98575	0.55427	0.691953
ATAC1160	chr1	51803772	51804000	30	18	27	26	0.153146	3.48213	0.61773	0.747481
ATAC1161	chr1	51852850	51853057	17	13	25	17	0.492765	3.03577	0.194897	0.317125
ATAC1166	chr1	51972447	51972960	32	15	47	41	0.914694	3.86904	0.000375585	0.00181751
ATAC1171	chr1	52061045	52061257	6	6	16	17	1.4513	2.45377	0.00247209	0.00900945
ATAC1175	chr1	52170421	52170891	138	122	163	142	0.237465	5.89067	0.0985339	0.186068
ATAC1176	chr1	52175949	52176535	137	99	128	114	0.0478722	5.64363	0.763063	0.86428
ATAC1177	chr1	52203522	52203698	34	23	34	31	0.199633	3.73888	0.468717	0.612809
ATAC1178	chr1	52206845	52207208	88	42	134	118	0.972793	5.31528	5.47074e-09	9.26613e-08
ATAC1179	chr1	52215810	52216016	11	2	16	24	1.63252	2.64995	0.000359658	0.00174882
ATAC1180	chr1	52227035	52227181	18	13	19	8	-0.187364	2.75056	0.598836	0.730661
ATAC1181	chr1	52228122	52228481	45	40	47	48	0.170283	4.28461	0.528885	0.668716
ATAC1183	chr1	52288807	52289108	83	51	86	78	0.304682	4.97071	0.0784544	0.155641
ATAC1184	chr1	52289253	52289330	14	12	17	18	0.436089	2.83291	0.306038	0.44654
ATAC1185	chr1	52289951	52290515	323	213	328	279	0.193429	6.88185	0.0447341	0.0991655
ATAC1186	chr1	52300015	52300239	30	22	5	8	-1.96868	2.90731	1.91401e-06	1.77017e-05
ATAC1187	chr1	52309401	52309674	38	29	8	7	-2.12999	3.207	8.90075e-09	1.44641e-07
ATAC1189	chr1	52353294	52353474	22	14	4	5	-1.95974	2.43898	0.000106908	0.000611901
ATAC1190	chr1	52356572	52356721	10	8	16	13	0.691273	2.4992	0.144095	0.250623
ATAC1191	chr1	52359487	52359680	27	14	38	34	0.820039	3.63083	0.003483	0.0120418
ATAC1193	chr1	52387427	52387690	60	42	54	43	-0.0613954	4.40703	0.781379	0.876773
ATAC1194	chr1	52388424	52388534	10	3	21	12	1.3381	2.45663	0.00247209	0.00900945
ATAC1200	chr1	52453482	52453721	4	1	38	24	3.57774	2.93719	5.32648e-13	2.05546e-11
ATAC1201	chr1	52454261	52454585	3	2	50	42	4.14577	3.43549	9.41141e-22	1.53696e-19
ATAC1203	chr1	52492654	52493059	52	42	86	62	0.662464	4.68231	0.00102377	0.00428149
ATAC1204	chr1	52511610	52511841	10	2	30	24	2.15791	2.91793	6.7319e-08	8.99891e-07
ATAC1205	chr1	52527626	52527972	5	6	35	24	2.40736	3.00347	8.33203e-09	1.36276e-07
ATAC1208	chr1	52556962	52557787	228	170	286	247	0.432364	6.59548	4.75971e-05	0.00030264
ATAC1209	chr1	52568859	52569121	2	6	19	12	1.93196	2.27741	0.000295944	0.00147783
ATAC1213	chr1	52654186	52654425	15	4	26	19	1.24575	2.87219	0.0011245	0.00463862
ATAC1214	chr1	52654724	52654916	3	2	25	14	2.91282	2.41022	2.53218e-07	2.92122e-06
ATAC1215	chr1	52687358	52687835	193	145	182	149	-0.0199028	6.12098	0.885157	0.953476
ATAC1216	chr1	52687910	52688066	26	14	34	24	0.54411	3.43373	0.0825513	0.161788
ATAC1217	chr1	52691142	52691394	50	26	50	35	0.174068	4.10134	0.496579	0.639287
ATAC1218	chr1	52705099	52705245	21	12	21	16	0.174706	2.99424	0.630745	0.758774
ATAC1223	chr1	52774972	52775207	22	14	23	13	0.0105334	3.02781	1	1
ATAC1225	chr1	52783191	52784355	188	105	232	148	0.38822	6.10716	0.00568273	0.0180701
ATAC1231	chr1	52873852	52874757	238	174	229	168	-0.0442748	6.38694	0.676354	0.795874
ATAC1233	chr1	52901562	52902144	301	247	305	255	0.0383967	6.84792	0.77929	0.875509
ATAC1234	chr1	52910958	52911137	20	16	24	27	0.511046	3.29603	0.139803	0.244827
ATAC1235	chr1	53009399	53009744	20	10	31	22	0.826752	3.21409	0.0108974	0.0312612
ATAC1236	chr1	53009995	53010164	12	7	20	13	0.799244	2.61601	0.0705718	0.142806
ATAC1238	chr1	53043623	53043846	12	8	20	11	0.636653	2.59099	0.16104	0.273375
ATAC1240	chr1	53110001	53110206	25	9	22	17	0.21294	3.03884	0.573311	0.709147
ATAC1243	chr1	53281852	53282002	21	16	33	19	0.497943	3.30985	0.171822	0.287755
ATAC1244	chr1	53282493	53282786	90	55	107	80	0.378324	5.11615	0.0278801	0.0677252
ATAC1245	chr1	53283037	53283220	44	30	35	32	-0.131594	3.93486	0.677163	0.796222
ATAC1247	chr1	53329583	53329746	22	11	32	23	0.743541	3.29092	0.018187	0.047697
ATAC1248	chr1	53353583	53354239	301	201	300	249	0.141947	6.76118	0.147978	0.256018
ATAC1249	chr1	53370191	53370783	96	79	137	83	0.331916	5.36639	0.0613786	0.127835
ATAC1250	chr1	53409214	53409801	166	123	183	158	0.249667	6.03704	0.0493613	0.10734
ATAC1252	chr1	53763319	53763791	39	26	50	21	0.128924	3.86771	0.758834	0.860763
ATAC1254	chr1	53834813	53835083	62	40	2	6	-3.62038	3.59039	3.99619e-21	5.73195e-19
ATAC1255	chr1	53835445	53835622	38	39	12	6	-2.07904	3.4127	4.76524e-09	8.20006e-08
ATAC1256	chr1	53841674	53842275	216	150	191	143	-0.121284	6.17818	0.30906	0.450092
ATAC1257	chr1	53880628	53880929	18	8	18	12	0.21543	2.70275	0.590304	0.723339
ATAC1259	chr1	53966084	53966257	9	6	18	19	1.29921	2.62841	0.00320416	0.0111994
ATAC1261	chr1	53997120	53997509	17	9	72	66	2.40969	4.14724	6.55507e-19	6.70333e-17
ATAC1265	chr1	54250191	54250410	5	5	29	16	2.15291	2.689	3.43304e-06	2.95224e-05
ATAC1266	chr1	54251105	54251458	20	18	42	29	0.907858	3.588	0.0028347	0.0101172
ATAC1268	chr1	54251561	54251878	11	13	40	23	1.38819	3.28627	0.000100886	0.000581852
ATAC1269	chr1	54307353	54307836	193	138	224	189	0.330557	6.2719	0.00417533	0.0140047
ATAC1270	chr1	54343349	54343581	17	12	12	6	-0.669826	2.49025	0.144095	0.250623
ATAC1273	chr1	54495327	54495969	102	74	72	66	-0.338855	5.04927	0.0581799	0.122709
ATAC1274	chr1	54567600	54567809	43	26	1	3	-4.01494	3.04429	7.48769e-16	4.6074e-14
ATAC1275	chr1	54614181	54614965	172	130	201	151	0.230012	6.08612	0.0752967	0.150558
ATAC1279	chr1	54722796	54723089	30	15	31	18	0.13379	3.37093	0.761749	0.863203
ATAC1280	chr1	54799977	54800335	28	16	51	30	0.886497	3.75752	0.00180489	0.00692205
ATAC1282	chr1	54883935	54884141	19	26	2	4	-2.85912	2.62224	7.68936e-08	1.01089e-06
ATAC1283	chr1	54889668	54889887	20	25	30	17	0.0614151	3.36868	1	1
ATAC1285	chr1	54916708	54917052	96	102	59	41	-0.99182	4.99167	9.85153e-07	9.78546e-06
ATAC1289	chr1	54982812	54983540	117	94	156	102	0.29482	5.61116	0.0610829	0.127293
ATAC1291	chr1	55059126	55059451	31	23	5	5	-2.3933	2.88414	3.4582e-08	4.96589e-07
ATAC1293	chr1	55084007	55084606	192	147	193	153	0.0390412	6.15464	0.776253	0.873211
ATAC1294	chr1	55109219	55109921	337	251	375	288	0.182308	7.01356	0.0541104	0.115693
ATAC1295	chr1	55110003	55110100	11	15	15	17	0.305498	2.77937	0.524167	0.664374
ATAC1296	chr1	55144396	55145393	333	263	367	308	0.188374	7.04279	0.0529684	0.113914
ATAC1297	chr1	55187782	55188594	250	208	263	220	0.0837738	6.6147	0.481952	0.625259
ATAC1305	chr1	55293811	55294321	218	154	228	191	0.183104	6.35812	0.106091	0.197239
ATAC1306	chr1	55296272	55296367	22	16	22	20	0.154304	3.17741	0.737802	0.843684
ATAC1307	chr1	55420137	55420837	108	63	140	83	0.392325	5.34752	0.0255096	0.0630583
ATAC1308	chr1	55440051	55440252	19	16	32	34	0.921608	3.49594	0.00314688	0.011036
ATAC1309	chr1	55456847	55457053	11	4	27	26	1.81565	2.96339	2.14838e-06	1.94874e-05
ATAC1310	chr1	55461359	55461469	16	10	25	24	0.918643	3.09316	0.00713542	0.0218795
ATAC1311	chr1	55462501	55463091	202	136	254	195	0.420649	6.34585	0.000200912	0.00105298
ATAC1317	chr1	55557924	55558229	23	14	33	17	0.441145	3.27212	0.209118	0.335148
ATAC1321	chr1	55688383	55688580	16	6	26	13	0.830252	2.80529	0.044787	0.0992723
ATAC1326	chr1	55743183	55743435	6	9	22	18	1.41086	2.70387	0.00102361	0.00428123
ATAC1331	chr1	55793292	55793470	33	14	37	24	0.388051	3.55467	0.191414	0.313286
ATAC1333	chr1	55812705	55812877	16	9	30	18	0.944696	3.04547	0.0097018	0.0282925
ATAC1334	chr1	55895118	55895298	8	9	26	16	1.30302	2.78344	0.00155904	0.00612025
ATAC1335	chr1	55931097	55931266	20	23	54	33	1.0151	3.82826	0.000475406	0.00222281
ATAC1336	chr1	55931737	55931894	8	4	30	17	1.95782	2.77208	9.7444e-06	7.41403e-05
ATAC1337	chr1	55943353	55943471	23	23	45	35	0.804736	3.79016	0.00470697	0.0154183
ATAC1338	chr1	55945505	55945851	129	100	151	137	0.341523	5.75978	0.0162377	0.0434334
ATAC1339	chr1	55945888	55946126	27	23	62	28	0.839404	3.91384	0.0057804	0.0183508
ATAC1340	chr1	55947721	55947874	24	12	58	41	1.46429	3.86652	9.15353e-08	1.18203e-06
ATAC1341	chr1	55954539	55954739	21	10	38	18	0.856716	3.26573	0.0152682	0.0413735
ATAC1347	chr1	56012717	56012993	31	20	47	26	0.524006	3.7477	0.0695558	0.141316
ATAC1348	chr1	56017224	56017416	18	14	32	37	1.11563	3.49712	0.000493461	0.00229772
ATAC1360	chr1	57029049	57029250	7	4	40	21	2.45088	3.02644	1.68237e-08	2.59174e-07
ATAC1361	chr1	57029867	57030090	25	18	61	39	1.22185	3.94817	4.14626e-06	3.50141e-05
ATAC1362	chr1	57030198	57030443	44	28	58	50	0.59509	4.26917	0.00870985	0.0258902
ATAC1363	chr1	57034071	57034252	14	16	52	35	1.53646	3.68586	3.8801e-07	4.29069e-06
ATAC1367	chr1	57152526	57152998	9	8	40	20	1.80717	3.11701	5.90961e-06	4.77999e-05
ATAC1370	chr1	57262549	57262719	24	17	54	31	1.05497	3.77264	0.000207736	0.00108491
ATAC1371	chr1	57266176	57266435	13	11	67	46	2.23282	3.89459	3.98933e-14	1.91084e-12
ATAC1373	chr1	57312074	57312419	5	4	68	32	3.43367	3.5705	3.03267e-16	2.0163e-14
ATAC1375	chr1	57321178	57321494	5	1	34	22	3.18049	2.83704	1.22858e-11	3.64166e-10
ATAC1376	chr1	57326650	57326831	10	6	45	32	2.25984	3.37084	1.6708e-10	3.96908e-09
ATAC1377	chr1	57434285	57435021	198	143	210	166	0.151397	6.2168	0.1964	0.319123
ATAC1379	chr1	57463088	57463710	82	71	78	79	0.0473397	5.04366	0.835417	0.915009
ATAC1382	chr1	57485821	57486053	16	11	26	15	0.608473	2.95647	0.145463	0.252532
ATAC1387	chr1	57830923	57831130	11	7	18	12	0.739774	2.51839	0.111612	0.204904
ATAC1388	chr1	57831565	57832231	39	17	91	48	1.31735	4.3563	3.89748e-07	4.30769e-06
ATAC1395	chr1	57998392	57998570	20	12	9	2	-1.50869	2.37349	0.00290126	0.0103017
ATAC1397	chr1	58010336	58010511	29	23	10	7	-1.58811	2.98205	2.9743e-05	0.000199791
ATAC1399	chr1	58026727	58027139	128	105	148	121	0.216071	5.71664	0.133786	0.236526
ATAC1400	chr1	58052567	58053051	141	115	146	112	0.0193685	5.74784	0.96729	1
ATAC1402	chr1	58088165	58088309	16	12	21	11	0.201765	2.79683	0.794989	0.885347
ATAC1409	chr1	58353230	58353434	15	14	31	22	0.875068	3.21069	0.010715	0.030806
ATAC1412	chr1	58449484	58450120	187	163	174	141	-0.146576	6.1202	0.233709	0.364581
ATAC1413	chr1	58450122	58450260	23	15	17	24	0.124642	3.16633	0.745897	0.850242
ATAC1414	chr1	58479876	58480013	19	17	21	16	0.0499957	3.0598	1	1
ATAC1416	chr1	58480472	58480606	14	22	16	22	0.0776467	3.10316	1	1
ATAC1417	chr1	58480795	58481070	49	59	63	49	0.0475108	4.5688	0.953341	0.996156
ATAC1418	chr1	58501976	58502567	108	75	159	114	0.586294	5.56837	8.55518e-05	0.000504455
ATAC1420	chr1	58552551	58552816	47	37	9	1	-3.02928	3.38229	7.45211e-16	4.59208e-14
ATAC1421	chr1	58561573	58562069	237	171	226	192	0.0462994	6.42121	0.700083	0.813324
ATAC1424	chr1	58642883	58643532	160	103	120	104	-0.217989	5.66227	0.148821	0.256919
ATAC1426	chr1	58659390	58659793	54	40	5	5	-3.19016	3.52065	5.6491e-18	4.92148e-16
ATAC1427	chr1	58678114	58678328	32	27	6	4	-2.52054	2.9846	1.41686e-09	2.73625e-08
ATAC1429	chr1	58709362	58709759	19	11	25	16	0.458248	3.01039	0.189878	0.311151
ATAC1430	chr1	58734458	58734690	21	17	15	15	-0.327743	2.96907	0.396518	0.541657
ATAC1431	chr1	58768276	58768774	94	72	74	66	-0.234604	5.01523	0.20724	0.332821
ATAC1432	chr1	58769395	58769638	43	31	58	44	0.4722	4.23789	0.0451797	0.10004
ATAC1433	chr1	58770069	58770174	9	12	15	14	0.471668	2.58734	0.322533	0.464126
ATAC1436	chr1	58779987	58780299	97	50	72	44	-0.325325	4.77365	0.123412	0.222245
ATAC1439	chr1	58781176	58781334	18	7	9	16	0.0201715	2.57195	1	1
ATAC1441	chr1	58794168	58794465	47	39	12	7	-2.1532	3.53697	4.50636e-11	1.20441e-09
ATAC1443	chr1	58803822	58804013	46	24	38	23	-0.185202	3.81592	0.557002	0.694555
ATAC1444	chr1	58827053	58827208	15	5	21	14	0.810513	2.67869	0.0403543	0.0911308
ATAC1447	chr1	58937050	58937226	19	6	28	26	1.11867	3.15059	0.00131494	0.00529403
ATAC1449	chr1	58954485	58954648	10	7	27	13	1.23123	2.72842	0.00537005	0.0172922
ATAC1452	chr1	59011031	59011216	31	17	6	7	-1.85371	2.81348	1.23174e-05	9.15065e-05
ATAC1453	chr1	59014896	59015108	39	23	15	13	-1.12895	3.32074	0.00061851	0.00278279
ATAC1454	chr1	59018457	59018634	28	17	18	13	-0.523243	3.09951	0.165815	0.279734
ATAC1455	chr1	59029731	59030950	360	258	347	267	0.00084054	6.98943	1	1
ATAC1459	chr1	59127814	59128036	16	9	20	14	0.450606	2.77458	0.23738	0.369106
ATAC1460	chr1	59174394	59174608	68	50	43	30	-0.680814	4.34858	0.00180758	0.00693175
ATAC1461	chr1	59176517	59177353	208	128	259	193	0.440441	6.34251	0.000187079	0.000994436
ATAC1463	chr1	59199768	59199904	15	7	25	16	0.901414	2.85445	0.0153963	0.0416091
ATAC1464	chr1	59201456	59201677	42	23	45	28	0.178398	3.88992	0.510542	0.651507
ATAC1465	chr1	59206696	59206931	22	21	9	6	-1.49323	2.7657	0.000309883	0.00153796
ATAC1466	chr1	59218319	59218642	148	114	80	76	-0.736287	5.45658	2.59511e-06	2.31437e-05
ATAC1467	chr1	59220091	59220403	112	82	49	37	-1.16094	4.88273	4.81779e-10	1.02412e-08
ATAC1468	chr1	59220918	59221140	70	45	60	42	-0.161578	4.51999	0.470941	0.614649
ATAC1469	chr1	59227248	59227414	18	12	17	22	0.389447	2.98998	0.289679	0.428493
ATAC1470	chr1	59229915	59230170	45	41	12	9	-2.01239	3.56911	3.90699e-10	8.57899e-09
ATAC1471	chr1	59264462	59264745	58	36	7	3	-3.18997	3.5073	1.25356e-17	1.04342e-15
ATAC1472	chr1	59264817	59265048	49	20	3	8	-2.5852	3.15112	6.4708e-09	1.0814e-07
ATAC1473	chr1	59286464	59286656	47	20	17	14	-1.08464	3.42046	0.00153687	0.00604696
ATAC1475	chr1	59293781	59294299	185	155	162	137	-0.177489	6.06249	0.16538	0.2791
ATAC1476	chr1	59294895	59295053	24	29	39	28	0.340536	3.72873	0.342969	0.485979
ATAC1477	chr1	59304587	59304773	14	5	29	11	1.07185	2.75857	0.0146796	0.0399701
ATAC1479	chr1	59373676	59373867	20	14	21	17	0.170149	3.03669	0.724182	0.832381
ATAC1488	chr1	59482074	59482318	33	21	13	4	-1.64274	3.0044	1.33711e-05	9.8287e-05
ATAC1489	chr1	59538737	59539106	129	78	140	99	0.219297	5.52976	0.150689	0.259595
ATAC1490	chr1	59540735	59540849	11	8	17	11	0.564113	2.49393	0.243231	0.375629
ATAC1491	chr1	59573233	59573485	18	11	19	9	-0.0394439	2.72605	1	1
ATAC1497	chr1	59641559	59641783	14	16	22	19	0.457031	3.03146	0.242216	0.37497
ATAC1499	chr1	59649665	59650031	18	16	23	15	0.169821	3.03879	0.725006	0.833017
ATAC1502	chr1	59680259	59680469	35	22	26	26	-0.120748	3.58514	0.773969	0.872149
ATAC1503	chr1	59708330	59708660	46	25	7	7	-2.30857	3.23901	1.54659e-09	2.94051e-08
ATAC1504	chr1	59727437	59727911	95	65	81	56	-0.21315	4.96071	0.24344	0.375849
ATAC1505	chr1	59741640	59742156	146	118	121	115	-0.151192	5.71494	0.309996	0.451203
ATAC1507	chr1	59776798	59777011	10	6	22	14	1.16827	2.61663	0.00782591	0.0236473
ATAC1508	chr1	59819579	59819813	21	18	28	20	0.308576	3.28758	0.391695	0.536738
ATAC1509	chr1	59820012	59820768	211	150	197	142	-0.0810039	6.17826	0.509117	0.650134
ATAC1510	chr1	59821581	59821695	20	23	17	19	-0.247285	3.17755	0.519959	0.66037
ATAC1515	chr1	59940706	59940835	14	17	14	14	-0.136488	2.79734	0.79824	0.887381
ATAC1516	chr1	59969440	59970504	380	250	351	262	-0.0274265	6.99627	0.807708	0.894238
ATAC1517	chr1	59970597	59970701	24	18	22	14	-0.210218	3.1383	0.571954	0.707816
ATAC1522	chr1	60099644	60100199	61	53	95	66	0.504034	4.86284	0.0103407	0.0299176
ATAC1524	chr1	60154450	60154626	47	46	50	44	0.0225854	4.3373	1	1
ATAC1525	chr1	60154677	60154872	54	55	49	42	-0.255296	4.43233	0.270007	0.406754
ATAC1526	chr1	60154932	60155612	263	201	230	201	-0.0958447	6.53974	0.400244	0.54592
ATAC1530	chr1	60237053	60237760	409	312	403	303	-0.0229007	7.2028	0.767825	0.867662
ATAC1532	chr1	60329458	60329580	16	11	13	7	-0.41761	2.49027	0.381968	0.526678
ATAC1533	chr1	60330807	60330973	43	24	11	6	-1.95097	3.22137	9.54814e-08	1.22856e-06
ATAC1534	chr1	60360971	60361271	38	9	18	12	-0.598574	3.08956	0.204373	0.329031
ATAC1535	chr1	60399883	60400501	281	166	222	175	-0.15395	6.43782	0.218632	0.346401
ATAC1536	chr1	60466034	60467060	316	255	316	275	0.0581679	6.91668	0.60538	0.736491
ATAC1537	chr1	60485859	60486055	63	40	49	36	-0.264961	4.32165	0.255235	0.389447
ATAC1540	chr1	60622249	60622332	18	15	18	11	-0.174199	2.84383	0.703751	0.815983
ATAC1541	chr1	60623512	60624107	234	173	236	175	0.023218	6.40375	0.898238	0.959183
ATAC1542	chr1	60626590	60626890	109	70	13	11	-2.87333	4.42391	9.3602e-28	3.49583e-25
ATAC1547	chr1	60917553	60917723	16	11	31	13	0.703135	3.00606	0.0941395	0.179431
ATAC1548	chr1	60925323	60925523	16	8	26	17	0.845552	2.93449	0.0190709	0.0495312
ATAC1549	chr1	60956007	60956279	23	13	13	8	-0.75973	2.72643	0.0816344	0.160349
ATAC1550	chr1	60993022	60993401	12	7	28	16	1.21109	2.85612	0.00351137	0.0121213
ATAC1552	chr1	61058901	61059133	11	5	25	19	1.45602	2.79784	0.000205811	0.00107525
ATAC1557	chr1	61197128	61197335	40	12	14	10	-1.07009	3.07551	0.0136651	0.0376866
ATAC1558	chr1	61238038	61238275	38	37	31	20	-0.548102	3.78878	0.0394536	0.0896909
ATAC1563	chr1	61285797	61286316	86	44	35	14	-1.38749	4.23116	1.61428e-07	1.95415e-06
ATAC1565	chr1	61322546	61322977	69	41	65	44	-0.00141483	4.52896	1	1
ATAC1567	chr1	61355728	61355971	27	20	37	22	0.336538	3.54244	0.287172	0.425972
ATAC1569	chr1	61358593	61358823	39	10	23	22	-0.0796046	3.36274	1	1
ATAC1570	chr1	61388812	61389147	30	13	20	14	-0.322055	3.10707	0.439532	0.58469
ATAC1573	chr1	61434071	61434220	15	12	15	5	-0.417664	2.48921	0.302268	0.442168
ATAC1576	chr1	61582586	61582773	30	13	12	6	-1.22996	2.80129	0.00384386	0.0130605
ATAC1579	chr1	61685290	61685692	34	24	45	28	0.340379	3.82755	0.229425	0.359418
ATAC1581	chr1	61817895	61818043	17	9	18	11	0.166898	2.68202	0.683688	0.800272
ATAC1586	chr1	61972971	61973167	27	11	10	0	-1.88567	2.4924	0.000110388	0.00063039
ATAC1605	chr1	62747721	62747896	32	21	30	24	0.0376795	3.55758	0.922785	0.972008
ATAC1606	chr1	62749724	62750163	145	106	120	82	-0.304011	5.55931	0.0386678	0.0881375
ATAC1609	chr1	62801059	62801313	47	21	29	9	-0.821465	3.51497	0.0165609	0.0441302
ATAC1619	chr1	63010961	63011154	19	10	24	20	0.608082	3.05027	0.076627	0.152628
ATAC1621	chr1	63031149	63031550	74	46	37	28	-0.86989	4.29723	0.00013805	0.000763389
ATAC1623	chr1	63135594	63135797	29	25	5	1	-3.10716	2.80311	9.99538e-11	2.49015e-09
ATAC1624	chr1	63138810	63139004	29	19	0	4	-3.49442	2.61948	2.47032e-10	5.63464e-09
ATAC1626	chr1	63160296	63160488	33	19	23	12	-0.556867	3.26984	0.0885727	0.171008
ATAC1627	chr1	63160558	63161371	154	135	133	130	-0.127636	5.86105	0.37778	0.522598
ATAC1628	chr1	63217786	63217972	18	11	8	2	-1.50214	2.25743	0.00511765	0.0165889
ATAC1629	chr1	63223032	63223105	17	14	11	12	-0.415862	2.67592	0.34121	0.484094
ATAC1630	chr1	63223171	63223468	104	67	86	92	0.0752065	5.19907	0.628954	0.757106
ATAC1631	chr1	63223519	63223726	38	30	24	42	-0.0190312	3.88587	1	1
ATAC1632	chr1	63227683	63227904	86	51	90	69	0.22704	4.95393	0.202749	0.327196
ATAC1637	chr1	63319667	63319910	25	16	38	30	0.737267	3.58345	0.00914863	0.0269835
ATAC1641	chr1	63340602	63340866	33	10	24	16	-0.0784707	3.19676	1	1
ATAC1642	chr1	63492283	63492556	16	15	27	20	0.607187	3.14644	0.0890857	0.171743
ATAC1651	chr1	63704695	63704886	15	5	21	17	0.928377	2.74987	0.016422	0.043809
ATAC1652	chr1	63706273	63706435	13	12	23	14	0.571656	2.84496	0.162199	0.274886
ATAC1654	chr1	63715480	63715643	18	9	26	18	0.710345	3.00985	0.0422621	0.0947709
ATAC1655	chr1	63776838	63777378	64	65	85	75	0.315674	4.94724	0.120892	0.218409
ATAC1656	chr1	63800858	63801109	38	28	26	22	-0.446578	3.6468	0.132457	0.234772
ATAC1660	chr1	64000137	64000379	3	1	20	14	3.02107	2.2361	6.10347e-07	6.38752e-06
ATAC1663	chr1	64102105	64102362	7	6	24	12	1.46264	2.54263	0.00210043	0.00787753
ATAC1664	chr1	64107350	64107610	3	1	16	22	3.18053	2.37175	5.73152e-08	7.78277e-07
ATAC1665	chr1	64113425	64113804	24	15	88	62	1.9467	4.33271	1.48238e-15	8.74563e-14
ATAC1666	chr1	64125353	64125785	92	41	183	128	1.24064	5.51786	7.87351e-14	3.55839e-12
ATAC1667	chr1	64134577	64134694	3	1	17	13	2.84191	2.10642	6.21448e-06	4.98513e-05
ATAC1669	chr1	64152792	64153006	17	6	17	11	0.291838	2.58223	0.480157	0.623628
ATAC1670	chr1	64168056	64168729	243	174	299	251	0.410645	6.64667	6.66375e-05	0.000406084
ATAC1671	chr1	64168807	64169107	95	69	126	98	0.459665	5.34453	0.00400686	0.0135072
ATAC1672	chr1	64220374	64220596	5	3	34	14	2.54888	2.70101	5.64761e-07	5.96422e-06
ATAC1675	chr1	64270415	64270631	7	0	15	14	2.0231	2.16802	0.000117579	0.000661692
ATAC1676	chr1	64272793	64273142	20	7	76	44	2.15163	3.97323	7.9757e-13	2.97616e-11
ATAC1680	chr1	64345571	64345809	16	11	48	36	1.6392	3.60968	8.63259e-08	1.12151e-06
ATAC1684	chr1	64404886	64405204	5	7	32	15	1.94796	2.77765	2.40152e-05	0.000165908
ATAC1685	chr1	64421208	64421521	6	3	42	21	2.778	3.02448	1.11755e-09	2.20481e-08
ATAC1687	chr1	64427759	64428308	30	11	204	153	3.12639	5.3749	6.2155e-57	4.44926e-53
ATAC1688	chr1	64492542	64492909	28	14	89	72	1.94436	4.4339	9.86314e-17	7.1197e-15
ATAC1689	chr1	64578948	64580109	421	327	417	370	0.083557	7.31472	0.376587	0.521352
ATAC1690	chr1	64594083	64594330	32	22	7	6	-2.02288	2.9395	7.37816e-07	7.57752e-06
ATAC1691	chr1	64598630	64598857	16	7	29	19	1.06448	3.00787	0.00402629	0.0135631
ATAC1693	chr1	64614741	64615085	53	46	62	49	0.173636	4.49054	0.507449	0.648562
ATAC1694	chr1	64617321	64617484	35	17	17	20	-0.471361	3.30734	0.216738	0.34398
ATAC1695	chr1	64663547	64664130	142	93	157	127	0.285025	5.75326	0.0383523	0.0876653
ATAC1696	chr1	64664244	64664462	30	32	46	56	0.726772	4.16742	0.00603937	0.0190561
ATAC1698	chr1	64737153	64737821	395	312	339	294	-0.150571	7.11956	0.116131	0.211968
ATAC1699	chr1	64751933	64752100	23	12	25	20	0.371149	3.16742	0.260886	0.396456
ATAC1701	chr1	64764217	64764528	28	27	37	21	0.0821246	3.63608	0.927884	0.975336
ATAC1703	chr1	64778306	64778491	12	4	20	14	1.08645	2.56254	0.0094411	0.0277175
ATAC1704	chr1	64782669	64782775	24	12	20	14	-0.0705328	2.98868	1	1
ATAC1705	chr1	64784058	64784881	340	246	306	254	-0.0543906	6.88888	0.588697	0.722663
ATAC1708	chr1	64850759	64851117	26	15	9	12	-0.945531	2.84141	0.0210857	0.0538648
ATAC1711	chr1	64896660	64896803	17	12	8	3	-1.36784	2.29311	0.00645191	0.0201476
ATAC1713	chr1	64905385	64905621	27	13	4	3	-2.46221	2.47989	1.85411e-06	1.72107e-05
ATAC1716	chr1	64931210	64931471	24	13	5	7	-1.59366	2.54082	0.000722285	0.00317752
ATAC1717	chr1	64934944	64935163	26	15	6	7	-1.62761	2.6623	0.000270919	0.00137055
ATAC1723	chr1	64992055	64992223	25	21	7	1	-2.4764	2.66641	4.0768e-08	5.73155e-07
ATAC1724	chr1	64992755	64992943	30	30	28	12	-0.582015	3.47172	0.0599107	0.125318
ATAC1725	chr1	64993845	64993974	21	20	2	4	-2.7119	2.50652	1.79783e-07	2.15448e-06
ATAC1726	chr1	65003116	65003534	93	84	99	66	-0.0979372	5.1718	0.523509	0.663736
ATAC1727	chr1	65021910	65022242	18	14	12	8	-0.660652	2.62098	0.126587	0.226265
ATAC1729	chr1	65032764	65032978	15	9	17	16	0.466179	2.73744	0.229124	0.359051
ATAC1731	chr1	65056798	65057046	39	28	34	28	-0.10063	3.81334	0.79164	0.883187
ATAC1732	chr1	65082082	65082253	16	11	5	4	-1.54806	2.17145	0.00394854	0.0133304
ATAC1735	chr1	65157891	65158106	28	15	24	13	-0.204269	3.159	0.581459	0.715908
ATAC1736	chr1	65158737	65158902	20	9	18	12	0.059322	2.76802	0.895757	0.957846
ATAC1737	chr1	65169579	65169869	16	13	28	20	0.732839	3.12555	0.0397243	0.0902729
ATAC1739	chr1	65224750	65225113	96	78	120	71	0.136806	5.25415	0.514339	0.655126
ATAC1740	chr1	65225467	65226002	261	201	226	181	-0.173515	6.49498	0.10689	0.198416
ATAC1741	chr1	65226593	65226730	28	24	23	27	-0.0451451	3.50979	0.923127	0.972249
ATAC1742	chr1	65232877	65233563	271	201	269	211	0.0340967	6.62281	0.765893	0.866325
ATAC1743	chr1	65329458	65329626	12	14	19	17	0.476071	2.85709	0.2551	0.389317
ATAC1747	chr1	65555624	65555925	12	11	28	15	0.903296	2.92177	0.0285883	0.069203
ATAC1752	chr1	66162005	66162251	28	12	37	26	0.664398	3.49528	0.0320625	0.0759351
ATAC1753	chr1	66221540	66222296	273	193	222	190	-0.165716	6.50703	0.13654	0.240068
ATAC1761	chr1	66354882	66355040	22	12	7	7	-1.25435	2.51451	0.00797797	0.0239702
ATAC1762	chr1	66368212	66368658	25	24	59	47	1.11886	4.07253	1.28413e-05	9.50919e-05
ATAC1765	chr1	66386202	66386601	65	58	36	35	-0.782229	4.38669	0.000537429	0.00247084
ATAC1769	chr1	66411026	66411486	150	105	47	46	-1.44071	5.18954	1.51715e-16	1.05611e-14
ATAC1773	chr1	66449716	66449925	28	15	11	6	-1.31531	2.78744	0.00155904	0.00612025
ATAC1774	chr1	66454194	66454451	26	21	36	18	0.206118	3.47695	0.631541	0.759391
ATAC1776	chr1	66496748	66496925	18	16	6	2	-2.04304	2.35924	6.93297e-05	0.000419337
ATAC1777	chr1	66514418	66515034	144	107	159	144	0.283116	5.85596	0.0368179	0.0847081
ATAC1778	chr1	66515351	66515535	21	18	26	19	0.215968	3.24177	0.586032	0.719927
ATAC1779	chr1	66541969	66542246	10	15	28	20	0.940006	3.06731	0.0178504	0.0469076
ATAC1781	chr1	66680064	66680315	72	44	46	37	-0.469266	4.39996	0.0329779	0.0775642
ATAC1783	chr1	66732972	66733218	79	53	14	11	-2.37765	4.07292	1.00115e-17	8.46443e-16
ATAC1786	chr1	66747218	66747743	190	158	144	146	-0.252535	6.06551	0.0697247	0.141566
ATAC1788	chr1	66829035	66829254	32	23	7	9	-1.75475	3.0198	5.95716e-06	4.8112e-05
ATAC1793	chr1	66863424	66864535	365	346	309	259	-0.330835	7.06285	0.00615911	0.0193855
ATAC1794	chr1	66866935	66867030	16	15	12	8	-0.615243	2.60171	0.16104	0.273375
ATAC1797	chr1	66877883	66878131	59	39	43	22	-0.581656	4.11916	0.0211323	0.0539679
ATAC1798	chr1	66885181	66885364	16	15	14	9	-0.415931	2.6727	0.34121	0.484094
ATAC1799	chr1	66909503	66910044	63	42	70	45	0.140767	4.5388	0.520436	0.660854
ATAC1803	chr1	67072843	67073095	34	17	24	22	-0.135662	3.42025	0.763336	0.864522
ATAC1804	chr1	67085165	67085599	130	100	127	105	0.0226388	5.59589	0.929851	0.976983
ATAC1805	chr1	67108127	67108332	29	27	34	23	0.0348696	3.63879	1	1
ATAC1813	chr1	68093128	68093278	15	9	22	12	0.508863	2.75001	0.229124	0.359051
ATAC1814	chr1	68093701	68094036	21	6	25	14	0.543468	2.90192	0.199284	0.322954
ATAC1823	chr1	68933437	68933685	21	9	26	11	0.311164	2.92223	0.489424	0.632128
ATAC1824	chr1	69154439	69154644	12	5	18	15	0.957555	2.56767	0.0213708	0.0544379
ATAC1825	chr1	69155085	69155323	23	14	37	22	0.67995	3.40549	0.0324498	0.0767001
ATAC1827	chr1	69288444	69288723	24	15	42	21	0.695994	3.48263	0.0288796	0.0697783
ATAC1828	chr1	69343434	69343745	43	40	52	27	-0.0714543	4.12421	0.71989	0.828823
ATAC1836	chr1	69733704	69734432	291	227	283	224	-0.0224313	6.73162	0.822981	0.905591
ATAC1837	chr1	69735688	69735840	39	30	42	34	0.149568	3.97525	0.564616	0.701625
ATAC1838	chr1	69775980	69776169	3	5	21	21	2.36715	2.58684	1.17978e-06	1.15163e-05
ATAC1841	chr1	69873362	69873662	13	4	27	23	1.554	2.93798	3.75431e-05	0.000246556
ATAC1848	chr1	70898375	70898852	26	19	38	26	0.516548	3.58277	0.0817501	0.160503
ATAC1851	chr1	71083672	71083881	24	6	23	15	0.361562	2.93942	0.309405	0.450519
ATAC1854	chr1	71146543	71146828	19	14	28	14	0.353726	3.08217	0.431073	0.576239
ATAC1855	chr1	71148957	71149168	22	17	31	21	0.423491	3.34318	0.246626	0.379447
ATAC1856	chr1	71149237	71149831	94	65	136	83	0.468074	5.29699	0.00718394	0.0220164
ATAC1864	chr1	71603424	71604157	150	114	203	156	0.452566	6.01812	0.000423838	0.00201719
ATAC1865	chr1	71612762	71612946	18	12	31	17	0.683035	3.13257	0.0560968	0.119039
ATAC1867	chr1	71687906	71688123	16	8	17	15	0.422138	2.71045	0.280933	0.418787
ATAC1868	chr1	71688181	71688483	27	12	31	20	0.397142	3.31394	0.25396	0.387995
ATAC1869	chr1	71699298	71699546	13	11	20	19	0.705482	2.87231	0.0771523	0.153419
ATAC1870	chr1	71699679	71699959	22	19	26	28	0.406208	3.41388	0.224255	0.353212
ATAC1876	chr1	72170314	72170520	18	14	34	24	0.863714	3.32966	0.0106306	0.0306144
ATAC1877	chr1	72182711	72183111	97	88	54	57	-0.728094	4.98107	0.000128985	0.000718722
ATAC1878	chr1	72188575	72188738	13	15	21	20	0.555927	2.99626	0.154791	0.264903
ATAC1880	chr1	72217678	72217919	19	12	28	18	0.576344	3.11782	0.106212	0.197403
ATAC1881	chr1	72220029	72220355	24	12	16	10	-0.454601	2.83042	0.307946	0.448836
ATAC1883	chr1	72229157	72229359	35	19	12	13	-1.09055	3.14925	0.00242533	0.00888351
ATAC1884	chr1	72229672	72230325	82	57	75	62	-0.00964746	4.86407	1	1
ATAC1889	chr1	72257538	72257687	12	11	17	15	0.48281	2.69929	0.280933	0.418787
ATAC1891	chr1	72258469	72259017	150	112	137	126	0.0171501	5.77951	0.935458	0.98105
ATAC1892	chr1	72266624	72266936	92	81	87	84	-0.00764494	5.18981	1	1
ATAC1893	chr1	72272307	72272643	60	62	73	67	0.20324	4.81155	0.374787	0.51968
ATAC1894	chr1	72282917	72283329	61	49	62	74	0.320927	4.72127	0.128635	0.229428
ATAC1895	chr1	72290261	72290796	133	113	140	138	0.186474	5.78594	0.220517	0.34871
ATAC1896	chr1	72301169	72301497	55	48	83	68	0.560055	4.7572	0.00565855	0.0180052
ATAC1897	chr1	72301756	72301906	9	12	22	7	0.454781	2.57146	0.422537	0.567823
ATAC1898	chr1	72330626	72331061	127	94	141	122	0.261898	5.66205	0.064822	0.133614
ATAC1900	chr1	72353847	72354277	103	60	98	92	0.237119	5.2076	0.139955	0.24504
ATAC1903	chr1	72438291	72438483	12	3	17	12	0.950417	2.40263	0.0316279	0.0750589
ATAC1905	chr1	72485885	72486123	8	5	49	16	2.285	3.11889	1.01397e-06	1.00345e-05
ATAC1906	chr1	72501335	72501591	25	11	29	22	0.511549	3.27329	0.110563	0.203885
ATAC1908	chr1	72514244	72514457	19	4	23	10	0.535609	2.68683	0.211607	0.338152
ATAC1911	chr1	72536653	72536854	34	19	22	13	-0.583942	3.28561	0.0699164	0.141921
ATAC1912	chr1	72551145	72551418	29	22	34	25	0.220041	3.59766	0.444276	0.588868
ATAC1913	chr1	72582767	72582960	9	6	23	17	1.41091	2.69159	0.00102361	0.00428123
ATAC1915	chr1	72583533	72583796	18	6	24	18	0.813854	2.91169	0.0278709	0.0677105
ATAC1918	chr1	72624147	72624414	5	2	16	11	1.92084	2.10309	0.000825323	0.00356258
ATAC1919	chr1	72629489	72630303	230	211	233	216	0.0292825	6.54395	0.857071	0.932259
ATAC1922	chr1	72687608	72687839	35	30	24	16	-0.686474	3.538	0.019216	0.0498536
ATAC1923	chr1	72757646	72758196	87	56	101	72	0.285289	5.04691	0.106884	0.198413
ATAC1924	chr1	72763638	72763833	18	10	22	11	0.245559	2.81061	0.60791	0.738794
ATAC1926	chr1	72792894	72793088	24	11	10	11	-0.719291	2.7053	0.105022	0.195692
ATAC1927	chr1	72795136	72795363	26	27	15	8	-1.19095	3.11528	0.00122456	0.00498954
ATAC1933	chr1	72871202	72871438	18	15	24	11	0.0911797	2.95756	1	1
ATAC1934	chr1	72901554	72901740	16	11	17	20	0.462443	2.89199	0.264771	0.400546
ATAC1935	chr1	72912525	72912692	17	9	31	19	0.947482	3.09713	0.0080589	0.0241711
ATAC1936	chr1	72916809	72917098	19	10	74	50	2.09699	4.03837	2.27319e-14	1.12871e-12
ATAC1937	chr1	72917692	72917893	23	17	61	55	1.54151	4.08016	1.12403e-09	2.21454e-08
ATAC1938	chr1	72919150	72919356	17	10	51	36	1.68966	3.64126	1.24435e-08	1.96633e-07
ATAC1939	chr1	72920480	72920543	7	4	19	15	1.61689	2.44248	0.000829362	0.00356996
ATAC1940	chr1	72921494	72921692	2	3	18	13	2.58399	2.17853	1.30176e-05	9.60664e-05
ATAC1941	chr1	72924535	72924714	14	5	44	27	1.89889	3.31659	5.76527e-08	7.82611e-07
ATAC1943	chr1	72991761	72991924	5	5	19	12	1.61887	2.33036	0.00145822	0.00578093
ATAC1947	chr1	73010148	73010462	9	7	41	20	1.91699	3.1146	2.17669e-06	1.97193e-05
ATAC1948	chr1	73016063	73016347	8	9	29	15	1.36494	2.82201	0.00152298	0.00600329
ATAC1950	chr1	73092628	73092767	4	6	26	12	1.90817	2.51989	0.00011752	0.000661692
ATAC1952	chr1	73100810	73101011	9	8	35	21	1.71408	3.05247	1.24196e-05	9.21599e-05
ATAC1953	chr1	73101750	73102186	43	27	192	136	2.23374	5.37528	6.99122e-36	6.82438e-33
ATAC1954	chr1	73123795	73124167	10	8	110	66	3.27499	4.36493	8.2345e-28	3.18623e-25
ATAC1960	chr1	73216033	73216346	24	3	21	7	0.0920569	2.65254	0.910727	0.965885
ATAC1962	chr1	73321083	73321317	6	1	27	11	2.40754	2.42484	3.4278e-06	2.95224e-05
ATAC1963	chr1	73410345	73410682	40	24	17	19	-0.814187	3.46625	0.00918684	0.0270887
ATAC1971	chr1	73871029	73871237	14	8	27	26	1.26994	3.09314	0.000266154	0.00135122
ATAC1972	chr1	73872671	73873130	115	81	131	103	0.266192	5.48867	0.0797356	0.15751
ATAC1973	chr1	73909407	73909608	8	5	20	13	1.33807	2.46613	0.00455603	0.0150351
ATAC1974	chr1	73948224	73948391	7	9	20	12	0.999509	2.52673	0.0293989	0.0707464
ATAC1976	chr1	74009522	74009928	37	19	68	47	1.04665	4.18742	1.1946e-05	8.90303e-05
ATAC1978	chr1	74042917	74043091	6	7	14	12	0.997004	2.27779	0.0533645	0.114474
ATAC1979	chr1	74077601	74077846	20	4	18	10	0.241021	2.59598	0.507245	0.648379
ATAC1980	chr1	74083488	74083828	6	9	28	12	1.39841	2.69074	0.00268366	0.00964397
ATAC1981	chr1	74145238	74145456	13	8	25	13	0.858313	2.77148	0.0496575	0.107897
ATAC1984	chr1	74157540	74157767	17	11	41	37	1.48069	3.55233	6.69833e-07	6.94241e-06
ATAC1985	chr1	74158067	74158271	14	7	29	23	1.30878	3.05129	0.000210328	0.00109605
ATAC1986	chr1	74171065	74171331	21	6	27	17	0.716189	2.9988	0.0691279	0.140546
ATAC1987	chr1	74171776	74171972	16	13	27	14	0.504121	2.99544	0.240826	0.373552
ATAC1988	chr1	74282656	74283361	172	132	152	132	-0.0876108	5.94007	0.514426	0.655217
ATAC1989	chr1	74331088	74331693	348	284	334	287	-0.017927	7.02491	0.852946	0.928854
ATAC1990	chr1	74341963	74342645	152	99	193	158	0.495711	5.96519	9.69871e-05	0.000562995
ATAC1991	chr1	74350362	74350511	4	3	14	13	1.92084	2.11215	0.000825323	0.00356258
ATAC1992	chr1	74350626	74350844	17	8	31	19	1.00381	3.07815	0.00555904	0.0177306
ATAC1993	chr1	74359993	74360188	22	19	20	10	-0.438747	3.01702	0.196656	0.319467
ATAC1994	chr1	74378869	74379454	200	186	169	138	-0.329665	6.18342	0.0120315	0.0338944
ATAC1995	chr1	74379535	74379763	43	22	14	11	-1.35612	3.3131	9.65773e-05	0.000560767
ATAC1996	chr1	74408494	74408695	18	11	18	15	0.195724	2.84159	0.609188	0.739783
ATAC1998	chr1	74433273	74433849	152	119	137	110	-0.124177	5.75822	0.363357	0.50798
ATAC1999	chr1	74437939	74438307	115	90	93	93	-0.12844	5.36597	0.456764	0.601226
ATAC2001	chr1	74438825	74438951	20	10	17	23	0.43103	3.00361	0.253468	0.387431
ATAC2002	chr1	74443867	74444326	203	170	179	158	-0.138308	6.21421	0.261986	0.39772
ATAC2003	chr1	74444906	74445000	22	13	15	19	-0.028238	2.98439	1	1
ATAC2004	chr1	74461766	74462082	75	69	28	22	-1.51645	4.38519	2.32097e-10	5.33364e-09
ATAC2006	chr1	74475712	74475959	21	13	16	4	-0.748796	2.65311	0.075687	0.151177
ATAC2008	chr1	74484365	74485032	164	123	150	116	-0.0997147	5.84771	0.446904	0.591693
ATAC2009	chr1	74499263	74499594	24	18	32	18	0.259968	3.35304	0.535751	0.675428
ATAC2011	chr1	74552273	74552969	261	180	172	157	-0.409037	6.31918	0.000583478	0.00264825
ATAC2014	chr1	74634340	74635009	326	235	293	249	-0.0381977	6.83475	0.722651	0.830956
ATAC2015	chr1	74647721	74648177	111	66	86	77	-0.103808	5.15186	0.647786	0.774048
ATAC2018	chr1	74708031	74708644	177	147	159	154	-0.0398179	6.0621	0.783724	0.878193
ATAC2023	chr1	74806477	74806691	26	28	23	26	-0.131129	3.52969	0.708186	0.819671
ATAC2024	chr1	74819725	74820056	108	69	90	86	0.00624879	5.21077	0.960334	1
ATAC2025	chr1	74834502	74834723	15	12	24	18	0.643449	2.9836	0.0914585	0.175607
ATAC2026	chr1	74841160	74841439	15	22	34	32	0.836363	3.53167	0.0119486	0.0336984
ATAC2027	chr1	74843991	74844379	27	18	47	35	0.8729	3.78938	0.0012494	0.00507776
ATAC2028	chr1	74849634	74850006	62	57	65	59	0.0676072	4.70083	0.810688	0.896465
ATAC2029	chr1	74854773	74854997	19	26	42	24	0.544515	3.61976	0.119804	0.216893
ATAC2030	chr1	74863366	74863845	102	84	86	90	-0.068182	5.26103	0.704006	0.816209
ATAC2032	chr1	74895242	74895505	93	67	33	31	-1.30733	4.57316	8.42505e-10	1.70929e-08
ATAC2033	chr1	74896903	74897124	74	43	57	27	-0.467539	4.40008	0.050238	0.108915
ATAC2034	chr1	74897640	74897830	67	50	23	23	-1.3311	4.13559	7.54197e-08	9.93034e-07
ATAC2035	chr1	74898146	74898220	20	14	6	5	-1.59547	2.44028	0.000829362	0.00356996
ATAC2036	chr1	74901286	74901613	181	131	146	141	-0.107188	5.96675	0.460201	0.604675
ATAC2037	chr1	74904967	74905291	153	127	108	114	-0.323594	5.7249	0.0360807	0.0834769
ATAC2038	chr1	74905533	74905703	69	40	20	25	-1.25436	4.04777	2.42095e-06	2.17956e-05
ATAC2041	chr1	74927449	74927634	30	23	17	15	-0.712696	3.25658	0.0377244	0.0864269
ATAC2043	chr1	74941689	74941782	10	11	18	9	0.369445	2.52375	0.47114	0.614649
ATAC2044	chr1	74944686	74944780	6	3	18	11	1.67157	2.23285	0.00166604	0.00645817
ATAC2045	chr1	74945295	74945474	16	8	35	27	1.37091	3.26511	2.82322e-05	0.000190506
ATAC2049	chr1	74995483	74995687	24	17	25	18	0.0790901	3.23618	0.826578	0.908246
ATAC2050	chr1	75011175	75011294	6	5	15	13	1.33902	2.27404	0.00950868	0.0278485
ATAC2052	chr1	75121185	75121900	173	156	143	158	-0.119003	6.05504	0.441629	0.586626
ATAC2055	chr1	75138201	75138410	18	12	17	22	0.389447	2.98998	0.289679	0.428493
ATAC2056	chr1	75138977	75139833	145	116	152	101	-0.0393846	5.74226	0.750223	0.853678
ATAC2058	chr1	75165083	75165667	236	161	160	149	-0.347301	6.19555	0.00578188	0.0183527
ATAC2059	chr1	75176735	75177140	112	66	101	87	0.0932664	5.25531	0.556778	0.694336
ATAC2060	chr1	75188220	75188842	219	165	179	166	-0.142682	6.24763	0.244063	0.376554
ATAC2063	chr1	75207128	75207523	73	59	69	61	-0.0117556	4.79983	1	1
ATAC2065	chr1	75213966	75214024	7	7	16	11	0.94597	2.33271	0.0597107	0.124985
ATAC2066	chr1	75214167	75214310	23	19	18	12	-0.471285	3.03777	0.194897	0.317125
ATAC2067	chr1	75215123	75215272	18	11	28	22	0.791498	3.15552	0.0169568	0.0449204
ATAC2068	chr1	75215773	75216034	84	78	52	55	-0.589932	4.84791	0.00304448	0.0107434
ATAC2069	chr1	75216242	75216442	26	19	17	16	-0.433756	3.14348	0.254751	0.388914
ATAC2070	chr1	75231303	75231492	51	34	59	49	0.35596	4.3651	0.120984	0.218532
ATAC2071	chr1	75232794	75233259	116	92	120	91	0.0296121	5.45611	0.926347	0.974374
ATAC2072	chr1	75236389	75236468	5	5	14	11	1.31132	2.14564	0.0167195	0.0443929
ATAC2073	chr1	75236581	75236692	16	4	13	13	0.385263	2.45807	0.371562	0.516225
ATAC2074	chr1	75241529	75241729	47	32	24	28	-0.588382	3.83745	0.0329252	0.0775078
ATAC2075	chr1	75248125	75248488	58	47	60	41	-0.0473828	4.4572	0.840876	0.918879
ATAC2077	chr1	75259861	75260089	12	8	17	21	0.929065	2.76833	0.0258895	0.0638725
ATAC2078	chr1	75260737	75261002	13	18	11	15	-0.245743	2.76109	0.535746	0.675428
ATAC2079	chr1	75286064	75286243	10	8	14	11	0.479109	2.38947	0.360631	0.504761
ATAC2081	chr1	75313543	75313732	75	54	47	44	-0.490796	4.55053	0.0219248	0.0556937
ATAC2082	chr1	75313861	75314676	581	485	541	461	-0.0859515	7.74544	0.346469	0.489726
ATAC2083	chr1	75339549	75339708	14	14	18	13	0.156311	2.7871	0.794989	0.885347
ATAC2084	chr1	75340904	75341048	10	6	15	16	0.954202	2.50029	0.0400993	0.0907792
ATAC2086	chr1	75366927	75367192	11	6	53	46	2.5353	3.67338	9.30825e-16	5.64674e-14
ATAC2087	chr1	75368125	75368250	7	4	15	13	1.33904	2.27026	0.00950868	0.0278485
ATAC2089	chr1	75395327	75395598	36	23	70	68	1.23607	4.40118	5.65269e-08	7.70984e-07
ATAC2090	chr1	75396488	75396813	11	13	68	45	2.23035	3.89749	9.81e-14	4.32221e-12
ATAC2091	chr1	75402203	75402507	42	24	56	68	0.931621	4.3543	0.00011107	0.000633946
ATAC2092	chr1	75406669	75406912	3	1	15	13	2.74324	2.03814	1.94332e-05	0.000137482
ATAC2093	chr1	75410424	75410587	8	5	15	15	1.20169	2.39129	0.013767	0.0378717
ATAC2097	chr1	75432417	75432747	58	41	54	43	-0.0184961	4.38647	0.944233	0.98837
ATAC2098	chr1	75442445	75442604	17	20	46	42	1.25373	3.78693	1.14107e-05	8.54559e-05
ATAC2099	chr1	75442734	75443024	25	17	109	64	2.04021	4.50499	2.26093e-16	1.53165e-14
ATAC2100	chr1	75444332	75444569	19	9	77	63	2.3234	4.17394	1.55471e-18	1.49384e-16
ATAC2101	chr1	75445709	75445799	2	2	24	25	3.54515	2.6576	7.22697e-11	1.85645e-09
ATAC2102	chr1	75452590	75452830	6	1	35	40	3.39413	3.21775	7.27468e-15	3.90072e-13
ATAC2103	chr1	75454493	75454758	35	17	63	64	1.30254	4.26447	7.72454e-08	1.01458e-06
ATAC2104	chr1	75454931	75455295	13	12	76	76	2.60514	4.26314	8.72094e-21	1.19669e-18
ATAC2105	chr1	75460394	75460749	106	56	104	96	0.322814	5.23917	0.0457076	0.101078
ATAC2106	chr1	75464221	75464430	22	16	45	34	1.06174	3.68116	0.000168992	0.000911834
ATAC2107	chr1	75473844	75473914	16	9	15	16	0.318405	2.71537	0.419068	0.564116
ATAC2108	chr1	75474072	75474250	42	30	50	38	0.299265	4.10617	0.241148	0.373898
ATAC2109	chr1	75475644	75476250	244	208	222	216	-0.0368548	6.54163	0.770739	0.869514
ATAC2110	chr1	75484038	75484692	100	78	85	69	-0.19864	5.12841	0.2459	0.378641
ATAC2111	chr1	75491823	75492036	34	25	27	34	0.061822	3.72616	0.861711	0.935979
ATAC2113	chr1	75502038	75502313	27	22	41	19	0.29421	3.57731	0.418989	0.564116
ATAC2114	chr1	75502418	75502723	11	9	16	18	0.768967	2.67878	0.0760973	0.151778
ATAC2116	chr1	75517888	75518445	193	124	149	116	-0.24576	5.91191	0.0699008	0.141896
ATAC2117	chr1	75542783	75543458	44	37	97	73	1.07648	4.73584	6.39725e-08	8.57023e-07
ATAC2118	chr1	75556009	75556527	105	71	128	126	0.543676	5.49623	0.000427943	0.00203388
ATAC2120	chr1	75649228	75649404	18	10	25	17	0.591497	2.99277	0.0914585	0.175607
ATAC2132	chr1	75905996	75906277	33	7	56	31	1.14201	3.76063	0.000309686	0.00153796
ATAC2133	chr1	75912068	75912249	8	4	24	19	1.83066	2.69101	3.3439e-05	0.000222392
ATAC2135	chr1	75922390	75922665	18	12	48	32	1.41811	3.59303	1.9206e-06	1.77588e-05
ATAC2140	chr1	76035703	76035872	12	10	15	14	0.405385	2.60343	0.401356	0.546639
ATAC2141	chr1	76100914	76101231	48	39	44	29	-0.243484	4.10748	0.3175	0.458898
ATAC2142	chr1	76115433	76115752	98	75	59	53	-0.615494	4.91461	0.000915533	0.00389213
ATAC2145	chr1	76163172	76163462	60	49	50	37	-0.315184	4.39068	0.145817	0.253074
ATAC2146	chr1	76242912	76243185	23	11	22	17	0.208187	3.04483	0.560152	0.697279
ATAC2149	chr1	76449830	76450106	59	53	36	17	-1.0749	4.15117	1.92944e-05	0.000136997
ATAC2150	chr1	76486396	76486714	15	13	33	34	1.26242	3.41419	9.58255e-05	0.000556778
ATAC2151	chr1	76487375	76487529	14	5	22	11	0.799313	2.60468	0.0657976	0.135138
ATAC2152	chr1	76532723	76532912	25	15	14	11	-0.661892	2.89801	0.103691	0.194146
ATAC2159	chr1	77098535	77098734	19	11	20	10	0.0106764	2.79032	1	1
ATAC2169	chr1	77511644	77511890	47	18	87	59	1.18085	4.47077	2.79271e-07	3.18923e-06
ATAC2170	chr1	77512884	77513110	32	21	62	36	0.891615	4.01716	0.000666504	0.00296892
ATAC2171	chr1	77518481	77518721	6	0	24	14	2.62416	2.4023	2.53218e-07	2.92122e-06
ATAC2173	chr1	77657003	77657386	96	65	115	88	0.344942	5.25066	0.0304015	0.072703
ATAC2174	chr1	77657505	77657722	18	4	33	30	1.52427	3.24566	6.08126e-06	4.89946e-05
ATAC2178	chr1	77704786	77705061	5	6	37	29	2.56868	3.13129	1.0931e-10	2.692e-09
ATAC2184	chr1	77968878	77969243	24	9	25	17	0.360086	3.07316	0.315036	0.456273
ATAC2185	chr1	77975367	77975513	12	9	18	15	0.656649	2.67157	0.13393	0.236526
ATAC2188	chr1	78178517	78178789	22	12	54	34	1.37575	3.72695	1.89966e-06	1.75955e-05
ATAC2195	chr1	78289763	78290002	4	4	23	23	2.49768	2.68004	1.40851e-07	1.72697e-06
ATAC2196	chr1	78305854	78306120	17	8	22	10	0.363548	2.7206	0.428719	0.573861
ATAC2197	chr1	78306776	78307026	38	19	56	32	0.63551	3.95384	0.0159183	0.0427493
ATAC2199	chr1	78307729	78307950	16	6	35	26	1.47216	3.21402	1.32955e-05	9.78878e-05
ATAC2202	chr1	78334837	78335107	9	8	23	11	1.00017	2.59283	0.0329449	0.0775078
ATAC2203	chr1	78364421	78364703	11	8	28	20	1.33641	2.94326	0.000527002	0.00242914
ATAC2206	chr1	78416279	78416450	8	3	17	16	1.57419	2.41469	0.000609979	0.0027482
ATAC2208	chr1	78422736	78422950	12	2	17	15	1.18916	2.4594	0.00663804	0.0205613
ATAC2210	chr1	78485220	78485552	66	50	65	54	0.0473481	4.64311	0.899087	0.959445
ATAC2211	chr1	78485602	78485825	54	45	58	50	0.135209	4.47138	0.546333	0.685398
ATAC2213	chr1	78496068	78496233	23	14	14	8	-0.732663	2.77127	0.0871717	0.168901
ATAC2215	chr1	78533487	78533623	10	10	14	14	0.491062	2.53235	0.312611	0.453684
ATAC2216	chr1	78534170	78534566	23	24	61	53	1.28323	4.12949	3.76698e-07	4.17527e-06
ATAC2218	chr1	78563668	78563776	0	1	16	13	4.55816	1.96855	5.82782e-08	7.88362e-07
ATAC2219	chr1	78564052	78564369	62	52	81	62	0.33539	4.77006	0.0933343	0.178149
ATAC2221	chr1	78590477	78590766	7	9	20	23	1.42306	2.79893	0.00074101	0.00325024
ATAC2223	chr1	78652292	78652375	21	12	2	2	-2.95727	2.19758	1.95972e-06	1.80275e-05
ATAC2224	chr1	78654133	78654746	237	193	249	222	0.140481	6.55377	0.228646	0.358917
ATAC2227	chr1	78721137	78721339	20	12	24	15	0.294159	3.0104	0.404761	0.549956
ATAC2241	chr1	79436509	79436806	26	21	48	28	0.698222	3.74411	0.0182586	0.0478612
ATAC2242	chr1	79567860	79568089	4	1	17	15	2.62951	2.2072	7.49218e-06	5.91089e-05
ATAC2243	chr1	79577890	79578293	19	16	45	36	1.21552	3.67448	2.39354e-05	0.000165384
ATAC2246	chr1	79668446	79668868	43	26	48	35	0.276908	4.02913	0.29999	0.440107
ATAC2249	chr1	79758130	79758459	108	79	119	89	0.163393	5.36839	0.336588	0.479595
ATAC2250	chr1	79772516	79773008	107	72	76	73	-0.251091	5.1085	0.174039	0.290731
ATAC2254	chr1	79855027	79855376	30	24	58	39	0.851242	4.02685	0.00110398	0.00456185
ATAC2260	chr1	80205493	80205688	21	19	3	2	-2.92809	2.44743	7.9944e-08	1.04555e-06
ATAC2263	chr1	80253385	80253573	17	17	7	4	-1.59555	2.44878	0.000829362	0.00356996
ATAC2266	chr1	80336240	80336439	84	54	31	15	-1.56916	4.2841	1.02447e-10	2.54487e-09
ATAC2267	chr1	80336789	80337857	299	244	279	290	0.0807365	6.86084	0.523361	0.663607
ATAC2268	chr1	80399792	80399973	31	14	7	1	-2.44232	2.62056	2.21045e-07	2.59183e-06
ATAC2269	chr1	80400605	80400855	26	31	12	12	-1.2379	3.21154	0.000579796	0.00263357
ATAC2270	chr1	80405185	80405435	22	18	25	11	-0.144796	3.10117	0.657789	0.782042
ATAC2271	chr1	80410361	80410594	40	29	1	3	-4.01574	3.05328	4.85396e-16	3.12092e-14
ATAC2272	chr1	80421307	80421598	98	77	31	19	-1.79368	4.5786	4.37989e-16	2.83735e-14
ATAC2273	chr1	80424152	80424385	57	37	29	27	-0.732881	4.01538	0.00465731	0.0152754
ATAC2277	chr1	80506798	80507043	27	19	16	9	-0.862417	3.01241	0.0225771	0.0570371
ATAC2278	chr1	80509294	80509436	22	19	12	8	-1.01577	2.82601	0.00990767	0.0287912
ATAC2285	chr1	81073554	81073892	17	12	29	16	0.63889	3.06542	0.10803	0.20015
ATAC2291	chr1	81283843	81284052	14	11	30	16	0.881235	3.01303	0.0266637	0.0653993
ATAC2294	chr1	81306790	81306966	8	8	20	16	1.16825	2.62797	0.00782591	0.0236473
ATAC2300	chr1	81590244	81590429	9	5	24	13	1.39698	2.58879	0.00261757	0.00944428
ATAC2304	chr1	82062887	82063203	18	9	51	34	1.65618	3.61313	4.32028e-08	6.04614e-07
ATAC2305	chr1	82129202	82129445	23	6	33	28	1.08431	3.31642	0.000719206	0.0031708
ATAC2307	chr1	82188249	82188553	73	49	72	59	0.113905	4.74086	0.582387	0.716823
ATAC2308	chr1	82196569	82196833	27	10	26	23	0.419172	3.25725	0.172703	0.288926
ATAC2311	chr1	82268856	82269145	2	5	19	22	2.51899	2.54126	6.32732e-07	6.59607e-06
ATAC2312	chr1	82279673	82280243	146	111	189	157	0.439063	5.97469	0.000670043	0.00298328
ATAC2313	chr1	82287607	82288408	89	62	193	160	1.23517	5.71785	7.53959e-18	6.43788e-16
ATAC2314	chr1	82289457	82289679	29	25	50	38	0.712043	3.94863	0.00783426	0.0236709
ATAC2315	chr1	82312758	82313462	203	166	186	157	-0.0968899	6.21543	0.417191	0.562596
ATAC2317	chr1	82407578	82407735	8	2	21	11	1.66437	2.34503	0.000433601	0.00205237
ATAC2318	chr1	82429941	82430214	21	15	33	28	0.767545	3.43188	0.0104349	0.0301258
ATAC2323	chr1	82631049	82631448	21	16	34	25	0.680346	3.41586	0.0317467	0.0752951
ATAC2325	chr1	82686115	82686370	53	21	17	8	-1.53134	3.42284	1.72328e-05	0.000123255
ATAC2327	chr1	82721331	82721774	109	99	142	114	0.30549	5.60879	0.0573822	0.121275
ATAC2329	chr1	82743009	82743342	135	86	115	105	0.0076664	5.52387	0.929443	0.976651
ATAC2330	chr1	82743723	82744033	13	13	40	42	1.65916	3.58978	1.52147e-07	1.84962e-06
ATAC2332	chr1	82784036	82784233	14	9	26	19	0.97146	2.96047	0.0104004	0.0300484
ATAC2334	chr1	82835819	82836334	104	79	110	104	0.237269	5.38535	0.134142	0.236793
ATAC2338	chr1	83034682	83034945	15	8	24	31	1.26778	3.15089	0.000498612	0.00231969
ATAC2340	chr1	83072813	83073000	10	9	19	14	0.799212	2.62511	0.0705718	0.142806
ATAC2341	chr1	83156174	83156473	19	16	32	21	0.605886	3.30012	0.0860209	0.167252
ATAC2344	chr1	83183854	83184006	9	8	21	17	1.15959	2.69713	0.006491	0.0202402
ATAC2345	chr1	83214882	83215138	5	13	33	18	1.4785	2.99147	0.000855665	0.00367251
ATAC2346	chr1	83219762	83219931	8	1	22	18	2.13221	2.54127	3.34605e-06	2.89569e-05
ATAC2347	chr1	83282387	83282806	4	5	65	64	3.81688	3.92142	2.62769e-26	8.00419e-24
ATAC2351	chr1	83339536	83339643	8	6	18	16	1.27588	2.52657	0.00554226	0.0176824
ATAC2352	chr1	83341713	83341954	23	15	62	59	1.67706	4.10644	6.6239e-11	1.71074e-09
ATAC2353	chr1	83344619	83344848	25	21	63	45	1.23643	4.05665	1.67056e-06	1.56969e-05
ATAC2356	chr1	83394171	83394468	7	1	33	19	2.67347	2.7894	5.50525e-09	9.30907e-08
ATAC2357	chr1	83404566	83404994	26	26	122	84	1.98699	4.77268	8.04065e-20	9.78317e-18
ATAC2359	chr1	83502022	83502256	6	3	46	28	3.014	3.21554	5.69513e-13	2.18985e-11
ATAC2362	chr1	83658744	83659106	54	39	103	94	1.09289	4.94161	4.11525e-09	7.18579e-08
ATAC2365	chr1	83713735	83713865	6	5	22	14	1.69872	2.49527	0.000348619	0.0017015
ATAC2366	chr1	83723845	83724014	7	6	23	21	1.75042	2.74471	4.76543e-05	0.00030264
ATAC2367	chr1	83733116	83733278	9	5	18	12	1.0967	2.41055	0.0227007	0.0571978
ATAC2368	chr1	83742746	83742904	12	7	16	12	0.564152	2.49268	0.243231	0.375629
ATAC2370	chr1	83749480	83749810	12	6	39	19	1.68072	3.09239	1.45276e-05	0.000105882
ATAC2375	chr1	83956406	83956634	7	8	15	14	0.950331	2.42557	0.0488871	0.106627
ATAC2378	chr1	84090014	84090291	21	11	14	14	-0.180197	2.79764	0.794989	0.885347
ATAC2384	chr1	84280937	84281336	59	41	65	55	0.273709	4.54873	0.187521	0.308158
ATAC2386	chr1	84283451	84283661	30	23	33	22	0.0639478	3.57115	0.922785	0.972008
ATAC2387	chr1	84384155	84384371	23	15	4	3	-2.38875	2.43661	5.35689e-06	4.39921e-05
ATAC2388	chr1	84410764	84410930	27	17	10	4	-1.62398	2.74763	0.000155464	0.000848329
ATAC2389	chr1	84412759	84412972	46	23	13	10	-1.55972	3.3401	8.14819e-06	6.37342e-05
ATAC2390	chr1	84414511	84414839	42	28	46	41	0.324151	4.08233	0.182397	0.301456
ATAC2393	chr1	84578457	84578655	14	9	17	19	0.651577	2.78638	0.117741	0.214125
ATAC2400	chr1	84692148	84692549	38	23	66	40	0.804051	4.1541	0.00124997	0.00507958
ATAC2401	chr1	84692739	84692916	13	6	14	16	0.662909	2.54802	0.111612	0.204904
ATAC2404	chr1	84706068	84706247	9	8	16	18	1.00027	2.60858	0.0241801	0.0602818
ATAC2408	chr1	84834825	84835046	32	28	5	6	-2.41085	3.02641	3.56916e-09	6.30067e-08
ATAC2409	chr1	84835253	84835414	28	21	29	26	0.176672	3.52641	0.555099	0.692665
ATAC2410	chr1	84835828	84836522	105	97	147	122	0.419208	5.6318	0.00673263	0.0208063
ATAC2411	chr1	84846561	84846785	32	24	26	24	-0.151906	3.55184	0.696838	0.810847
ATAC2416	chr1	84931695	84931892	17	8	15	15	0.271498	2.688	0.496902	0.639287
ATAC2417	chr1	87600206	87600410	24	13	28	11	0.0831523	3.088	0.914389	0.967505
ATAC2418	chr1	87616797	87617143	18	18	36	22	0.692673	3.38986	0.0418066	0.0939068
ATAC2421	chr1	87648091	87648422	40	29	70	45	0.743526	4.29448	0.00146092	0.00578843
ATAC2422	chr1	87689854	87690330	77	55	73	71	0.137816	4.87068	0.457971	0.602261
ATAC2425	chr1	87750010	87750174	13	9	16	14	0.453901	2.62329	0.332058	0.474384
ATAC2426	chr1	87791003	87791246	34	26	53	38	0.609029	4.02757	0.0156825	0.0422191
ATAC2427	chr1	87792053	87792158	11	12	14	8	-0.0527644	2.4472	1	1
ATAC2435	chr1	87942848	87943027	8	6	14	13	0.946024	2.33383	0.0597107	0.124985
ATAC2436	chr1	87956005	87956307	74	61	81	64	0.112255	4.89064	0.605826	0.736832
ATAC2437	chr1	87960859	87961042	35	37	26	33	-0.278568	3.85819	0.387221	0.532247
ATAC2438	chr1	87961134	87961497	50	36	56	44	0.227719	4.31481	0.349602	0.493179
ATAC2440	chr1	88037707	88038003	48	42	31	32	-0.502992	4.0588	0.0440406	0.0979567
ATAC2441	chr1	88040840	88041033	13	9	27	13	0.863232	2.83494	0.045969	0.101573
ATAC2442	chr1	88051151	88051490	140	119	100	106	-0.319684	5.61751	0.0438361	0.0975573
ATAC2443	chr1	88053224	88053458	41	23	17	10	-1.22594	3.32853	0.000231397	0.00119453
ATAC2444	chr1	88075475	88075753	31	36	37	44	0.279102	4.02777	0.349398	0.49299
ATAC2445	chr1	88107670	88107939	44	31	24	11	-1.08415	3.5875	0.000196188	0.00103271
ATAC2446	chr1	88110829	88111143	51	34	51	43	0.156194	4.26073	0.510687	0.651653
ATAC2447	chr1	88114589	88114734	3	1	16	12	2.74322	2.03554	1.94332e-05	0.000137482
ATAC2453	chr1	88236079	88236260	18	18	17	19	0.0101246	3.05161	1	1
ATAC2454	chr1	88255458	88256406	344	276	321	289	-0.014264	6.99907	0.908079	0.964528
ATAC2455	chr1	88268657	88268824	21	11	21	15	0.179505	2.95377	0.625691	0.75426
ATAC2456	chr1	88285929	88286129	15	12	15	13	0.0627512	2.6959	1	1
ATAC2460	chr1	88326661	88326755	19	12	21	19	0.375958	3.01881	0.282391	0.42039
ATAC2461	chr1	88330933	88331454	168	164	167	148	-0.0754696	6.09008	0.568269	0.704649
ATAC2462	chr1	88337157	88337375	37	25	41	48	0.535916	4.03801	0.0398376	0.0904156
ATAC2463	chr1	88338836	88339098	16	14	31	30	1.02859	3.35501	0.0015538	0.00610853
ATAC2464	chr1	88339103	88339324	11	10	21	21	1.00226	2.87494	0.0112029	0.0319498
ATAC2465	chr1	88368839	88369052	12	7	21	21	1.14491	2.82702	0.00447313	0.0148184
ATAC2466	chr1	88383745	88384507	255	223	225	205	-0.147199	6.56943	0.211461	0.337969
ATAC2467	chr1	88398306	88398431	11	12	17	19	0.651408	2.79621	0.120031	0.217195
ATAC2468	chr1	88400466	88401166	139	97	166	140	0.386049	5.8196	0.00349255	0.0120674
ATAC2469	chr1	88402155	88402346	6	2	23	12	2.10579	2.37642	6.93297e-05	0.000419337
ATAC2470	chr1	88406083	88406253	14	7	25	21	1.13281	2.94109	0.00187374	0.0071421
ATAC2471	chr1	88407796	88407994	7	8	24	13	1.29908	2.62188	0.00462624	0.0151909
ATAC2473	chr1	88421501	88421693	38	32	36	25	-0.188003	3.83647	0.437873	0.582934
ATAC2474	chr1	88421783	88422088	109	105	98	84	-0.229722	5.39018	0.15459	0.264612
ATAC2475	chr1	88422768	88423322	216	214	228	201	-0.00709847	6.49566	0.920285	0.970636
ATAC2476	chr1	88424851	88424969	37	26	27	20	-0.409945	3.59453	0.18025	0.298528
ATAC2477	chr1	88428549	88428799	45	27	32	25	-0.324399	3.8049	0.256296	0.390823
ATAC2478	chr1	88429055	88429254	44	42	40	34	-0.208292	4.11998	0.40752	0.552895
ATAC2479	chr1	88432341	88432547	23	11	9	3	-1.47257	2.45091	0.00247209	0.00900945
ATAC2480	chr1	88447061	88447274	34	16	16	13	-0.766278	3.14258	0.0363512	0.0839806
ATAC2481	chr1	88448540	88448816	58	41	41	33	-0.407772	4.21334	0.0856166	0.166615
ATAC2482	chr1	88458464	88458646	23	14	7	5	-1.59371	2.53976	0.000722285	0.00317752
ATAC2483	chr1	88473375	88473586	24	13	2	1	-3.50827	2.28658	3.65589e-08	5.21836e-07
ATAC2484	chr1	88478823	88479527	237	200	194	188	-0.185262	6.4218	0.138088	0.242294
ATAC2485	chr1	88483631	88483762	14	16	16	16	0.102098	2.85917	0.900539	0.960424
ATAC2489	chr1	88531430	88531573	23	12	17	16	-0.0731263	2.95725	1	1
ATAC2491	chr1	88546977	88547119	19	12	8	11	-0.688188	2.57434	0.152653	0.261996
ATAC2492	chr1	88566154	88566349	31	11	24	25	0.244096	3.33263	0.429591	0.574742
ATAC2493	chr1	88567048	88567406	34	31	39	29	0.0741699	3.8612	0.932224	0.97871
ATAC2494	chr1	88600139	88600817	104	58	95	78	0.109695	5.12678	0.507698	0.648732
ATAC2499	chr1	88938735	88938943	34	16	27	19	-0.106986	3.3998	0.919914	0.970411
ATAC2504	chr1	89052586	89052799	10	2	26	14	1.72708	2.60533	0.000101063	0.000582718
ATAC2508	chr1	89067023	89067341	18	11	59	47	1.87185	3.87534	1.53496e-11	4.4787e-10
ATAC2509	chr1	89071002	89071135	11	11	24	9	0.5816	2.68675	0.242274	0.375033
ATAC2510	chr1	89072423	89072730	16	12	36	18	0.947596	3.19813	0.0105428	0.0303943
ATAC2511	chr1	89080176	89080337	15	11	24	14	0.553871	2.88018	0.207718	0.333301
ATAC2512	chr1	89081505	89081663	25	22	28	16	-0.0853784	3.3442	0.755766	0.857962
ATAC2513	chr1	89083688	89083836	23	18	24	13	-0.137344	3.13692	0.652945	0.778071
ATAC2514	chr1	89110338	89110668	126	74	102	89	-0.0510761	5.34794	0.850906	0.927291
ATAC2515	chr1	89110783	89110934	29	13	25	18	0.0466023	3.2394	0.915317	0.968103
ATAC2516	chr1	89126712	89127001	35	18	10	2	-2.10722	2.88188	5.1464e-07	5.49162e-06
ATAC2517	chr1	89142846	89143016	16	12	25	12	0.407238	2.89722	0.394605	0.539721
ATAC2520	chr1	89189515	89189685	14	7	22	14	0.78129	2.72824	0.0441903	0.0981728
ATAC2521	chr1	89223284	89223897	158	123	131	117	-0.169584	5.7911	0.225195	0.354406
ATAC2526	chr1	89329500	89329770	73	58	2	0	-5.85695	3.8549	2.70192e-35	2.41765e-32
ATAC2532	chr1	89406801	89407149	35	16	44	28	0.508334	3.7311	0.0677245	0.138092
ATAC2536	chr1	89470908	89471256	49	21	25	12	-0.896745	3.53108	0.00553735	0.0176824
ATAC2542	chr1	89567697	89567888	31	29	10	4	-2.07321	3.07679	1.40615e-07	1.72697e-06
ATAC2544	chr1	89607485	89607906	161	100	17	22	-2.71847	4.96979	9.78223e-35	8.23817e-32
ATAC2546	chr1	89652260	89652756	116	104	108	89	-0.152758	5.45832	0.325804	0.468018
ATAC2547	chr1	89662914	89663224	39	31	18	22	-0.792411	3.60701	0.00806418	0.0241818
ATAC2553	chr1	89699930	89700635	352	283	248	237	-0.378703	6.86632	0.000660328	0.00294416
ATAC2555	chr1	89746209	89746309	29	18	9	6	-1.62073	2.83514	8.94108e-05	0.000524688
ATAC2557	chr1	89749669	89750152	159	117	132	104	-0.215351	5.73764	0.111407	0.204891
ATAC2558	chr1	89751572	89751886	56	43	76	80	0.668413	4.76712	0.000973419	0.00409685
ATAC2560	chr1	89758789	89759134	53	34	59	44	0.254074	4.33858	0.256521	0.391054
ATAC2561	chr1	89797685	89797866	5	3	17	12	1.83662	2.20531	0.000756882	0.0033077
ATAC2562	chr1	89803268	89803452	18	19	15	9	-0.610454	2.83039	0.128928	0.229774
ATAC2564	chr1	89904814	89905229	52	41	51	42	0.0103229	4.31931	1	1
ATAC2565	chr1	90102068	90102553	65	49	87	61	0.385149	4.79	0.0505869	0.109567
ATAC2567	chr1	90173720	90174416	406	330	483	400	0.269239	7.39108	0.00338848	0.0117633
ATAC2568	chr1	90184226	90184418	20	18	31	24	0.541261	3.37893	0.096943	0.183696
ATAC2569	chr1	90186656	90186773	11	2	18	13	1.24865	2.40266	0.00542536	0.0174059
ATAC2570	chr1	90198282	90198472	22	22	26	23	0.164779	3.38512	0.680974	0.798619
ATAC2574	chr1	90321319	90321449	4	3	14	15	2.02304	2.18217	0.000314361	0.00155425
ATAC2575	chr1	90353344	90353527	2	5	21	12	2.20785	2.30364	4.26196e-05	0.000273949
ATAC2580	chr1	90578325	90578588	22	13	8	4	-1.51411	2.48538	0.00165115	0.00641839
ATAC2582	chr1	90598442	90599139	95	72	123	93	0.380462	5.32687	0.0189164	0.0491745
ATAC2583	chr1	90602489	90602687	32	18	29	33	0.323649	3.62391	0.272255	0.409159
ATAC2585	chr1	90641895	90642147	33	33	49	42	0.47038	4.09476	0.0663247	0.13578
ATAC2591	chr1	90865641	90865927	34	25	28	42	0.26678	3.82988	0.348452	0.491979
ATAC2593	chr1	90966522	90967248	284	279	261	228	-0.209764	6.78579	0.0998768	0.188054
ATAC2595	chr1	91013725	91013980	22	16	41	33	0.967738	3.62397	0.000579876	0.00263357
ATAC2596	chr1	91081050	91081391	19	17	93	87	2.32569	4.53637	5.2809e-22	9.03644e-20
ATAC2597	chr1	91084803	91085004	13	6	31	26	1.58324	3.10525	7.37899e-06	5.84414e-05
ATAC2598	chr1	91088114	91088264	14	8	18	22	0.868443	2.85051	0.0231528	0.0582176
ATAC2599	chr1	91092735	91092902	16	9	26	16	0.753398	2.93504	0.0474011	0.104126
ATAC2601	chr1	91132040	91132192	5	4	16	11	1.56938	2.17456	0.00394854	0.0133304
ATAC2603	chr1	91228936	91229208	12	4	27	17	1.45616	2.79036	0.000220145	0.00114373
ATAC2610	chr1	91351026	91351679	224	189	206	158	-0.177056	6.33887	0.125108	0.224611
ATAC2613	chr1	91385729	91385921	50	21	16	18	-1.03035	3.51616	0.00258641	0.00936253
ATAC2614	chr1	91400796	91401007	33	13	17	17	-0.412145	3.15923	0.338294	0.481403
ATAC2615	chr1	91421085	91421255	24	14	20	16	-0.0666457	3.06672	1	1
ATAC2616	chr1	91422527	91422726	7	5	27	18	1.89583	2.7355	1.33009e-05	9.78878e-05
ATAC2622	chr1	91473521	91473940	132	102	112	97	-0.152424	5.53779	0.302305	0.442168
ATAC2623	chr1	91476615	91476970	115	89	93	82	-0.210395	5.31734	0.187264	0.307807
ATAC2624	chr1	91477068	91477233	28	28	25	22	-0.242031	3.52228	0.439073	0.584189
ATAC2625	chr1	91477913	91478036	21	10	24	26	0.699385	3.19038	0.0378762	0.0866923
ATAC2627	chr1	91484764	91484910	18	13	10	2	-1.34042	2.37781	0.00290126	0.0103017
ATAC2630	chr1	91497658	91497915	21	20	1	2	-3.65553	2.42394	1.64643e-09	3.10421e-08
ATAC2632	chr1	91503225	91503423	24	19	23	14	-0.204791	3.17235	0.500744	0.64292
ATAC2636	chr1	91543317	91543479	19	18	19	14	-0.153315	3.00645	0.720907	0.829581
ATAC2642	chr1	91647539	91647945	63	38	52	41	-0.106514	4.36523	0.67609	0.79565
ATAC2643	chr1	91653058	91653234	18	15	8	8	-1.02219	2.55262	0.0213708	0.0544379
ATAC2647	chr1	91782327	91782627	78	63	25	27	-1.42455	4.37465	1.04281e-09	2.06875e-08
ATAC2648	chr1	91789969	91790192	29	25	7	15	-1.27356	3.12227	0.00102457	0.0042836
ATAC2649	chr1	91814837	91815042	43	34	14	13	-1.49251	3.52589	1.48868e-06	1.41708e-05
ATAC2650	chr1	91819519	91819741	59	26	17	12	-1.5209	3.61875	4.08154e-06	3.45219e-05
ATAC2653	chr1	91839894	91840048	21	12	14	11	-0.386263	2.75254	0.427366	0.572549
ATAC2659	chr1	92100408	92100614	17	13	25	21	0.623304	3.11068	0.0849341	0.165732
ATAC2662	chr1	92249789	92250099	19	6	31	14	0.854727	2.97623	0.0358824	0.0830807
ATAC2666	chr1	92499740	92500148	114	91	108	83	-0.0928737	5.37697	0.567664	0.704649
ATAC2670	chr1	92630537	92630940	91	62	51	33	-0.852711	4.64272	2.48222e-05	0.00017066
ATAC2673	chr1	92640524	92640915	22	12	41	28	1.02654	3.50115	0.000673623	0.0029969
ATAC2679	chr1	92803076	92803240	13	12	19	8	0.120635	2.61836	1	1
ATAC2682	chr1	92853409	92853515	14	7	17	11	0.421558	2.53887	0.312611	0.453684
ATAC2683	chr1	92869907	92870234	30	26	45	30	0.428999	3.83557	0.14508	0.252049
ATAC2684	chr1	92895202	92895513	20	23	31	24	0.361708	3.45575	0.277447	0.415189
ATAC2686	chr1	92908867	92909035	23	20	1	0	-5.10301	2.41789	5.22458e-12	1.66096e-10
ATAC2687	chr1	92913805	92914278	16	15	46	31	1.31573	3.57503	1.93818e-05	0.000137482
ATAC2688	chr1	92949266	92949741	28	7	45	17	0.838739	3.39276	0.0283316	0.068686
ATAC2689	chr1	92995523	92995753	12	9	19	11	0.520186	2.59383	0.262735	0.397985
ATAC2692	chr1	93146548	93147008	194	151	171	153	-0.0800312	6.12579	0.525995	0.665885
ATAC2693	chr1	93194538	93195145	203	153	148	131	-0.340472	6.04872	0.00724109	0.022164
ATAC2694	chr1	93243617	93243784	23	12	25	23	0.464021	3.21913	0.152217	0.261749
ATAC2696	chr1	93262835	93263091	16	11	13	17	0.161509	2.74449	0.791509	0.883087
ATAC2697	chr1	93277167	93277307	13	17	23	17	0.418652	3.01306	0.297102	0.436944
ATAC2698	chr1	93295086	93295627	138	98	126	102	-0.0386981	5.59722	0.825194	0.907166
ATAC2700	chr1	93309632	93310095	185	142	169	134	-0.100333	6.03536	0.413604	0.558854
ATAC2701	chr1	93310693	93311136	45	26	74	64	0.969052	4.47509	6.02987e-06	4.86536e-05
ATAC2702	chr1	93325326	93325473	17	10	20	19	0.537269	2.92459	0.136343	0.23979
ATAC2703	chr1	93355728	93356397	344	249	282	250	-0.144339	6.86446	0.154655	0.264712
ATAC2704	chr1	93379973	93380151	9	8	22	12	1.00018	2.59508	0.0329449	0.0775078
ATAC2705	chr1	93390995	93391455	144	105	149	126	0.154234	5.77309	0.265512	0.401498
ATAC2707	chr1	93436883	93437461	218	163	268	202	0.311789	6.46156	0.0058249	0.0184771
ATAC2709	chr1	93497372	93497578	12	16	19	12	0.152086	2.79152	0.799763	0.888488
ATAC2713	chr1	93771323	93771478	9	5	17	18	1.31745	2.55219	0.00382219	0.0129948
ATAC2714	chr1	93858924	93859104	17	10	21	13	0.340619	2.81537	0.366646	0.511249
ATAC2723	chr1	94076565	94077630	547	407	466	388	-0.149322	7.54462	0.0550728	0.117237
ATAC2726	chr1	94150475	94150796	20	9	28	21	0.763006	3.13191	0.0231644	0.0582434
ATAC2730	chr1	94369532	94369737	51	37	12	12	-1.85281	3.62132	1.48796e-09	2.8543e-08
ATAC2731	chr1	94370136	94370613	91	76	78	77	-0.0970506	5.0945	0.606214	0.737173
ATAC2737	chr1	94538404	94538843	133	99	138	114	0.129784	5.66043	0.36535	0.510119
ATAC2738	chr1	94544408	94544667	34	24	35	30	0.174559	3.74972	0.527032	0.666845
ATAC2744	chr1	94611132	94611398	24	12	0	1	-4.84816	2.193	1.0917e-09	2.15679e-08
ATAC2747	chr1	94727756	94728464	176	151	159	165	-0.00300465	6.09726	1	1
ATAC2748	chr1	94730658	94730841	41	30	32	32	-0.137885	3.88018	0.671677	0.792311
ATAC2749	chr1	94745167	94745354	12	4	15	13	0.808613	2.40798	0.0661354	0.135486
ATAC2751	chr1	94791723	94791940	25	11	32	19	0.511725	3.26791	0.143157	0.249507
ATAC2752	chr1	94799486	94799699	38	19	24	15	-0.532031	3.39771	0.106014	0.197122
ATAC2753	chr1	94803397	94803690	110	54	85	82	0.0510749	5.10903	0.737012	0.843195
ATAC2754	chr1	94803904	94804162	115	78	86	85	-0.160533	5.25708	0.37864	0.52357
ATAC2755	chr1	94807100	94807454	94	69	95	87	0.170474	5.18412	0.305916	0.4465
ATAC2756	chr1	94830801	94831443	287	211	247	184	-0.199105	6.58538	0.0562087	0.119253
ATAC2760	chr1	94911163	94911297	22	16	19	12	-0.28085	2.97802	0.470743	0.614649
ATAC2764	chr1	94977637	94977817	34	12	30	25	0.275691	3.46601	0.344443	0.487521
ATAC2765	chr1	94997014	94997329	69	62	41	34	-0.795237	4.46742	0.00028026	0.00140983
ATAC2766	chr1	94997717	94997914	34	16	22	30	0.0805207	3.49529	0.714327	0.824843
ATAC2767	chr1	94998281	94998702	120	101	101	98	-0.141314	5.47016	0.376146	0.520976
ATAC2768	chr1	95011584	95012001	176	106	87	76	-0.774045	5.52797	7.42778e-07	7.6121e-06
ATAC2769	chr1	95025301	95025679	68	31	55	35	-0.118806	4.31275	0.695797	0.810009
ATAC2770	chr1	95071118	95071284	15	11	26	13	0.589032	2.89722	0.17916	0.297135
ATAC2774	chr1	95120655	95120794	21	7	12	11	-0.269762	2.58262	0.672603	0.792698
ATAC2776	chr1	95132149	95133022	84	58	118	98	0.615653	5.23168	0.000161824	0.000875916
ATAC2777	chr1	95196857	95197086	41	27	23	26	-0.458766	3.68291	0.120294	0.217515
ATAC2778	chr1	95197198	95197341	16	10	12	14	0.0108164	2.62429	1	1
ATAC2779	chr1	95202214	95202623	80	55	64	54	-0.182383	4.7418	0.359223	0.503397
ATAC2781	chr1	95239184	95239581	147	103	104	112	-0.194555	5.61097	0.24975	0.383524
ATAC2782	chr1	95240029	95240404	170	123	158	131	-0.00882656	5.92097	1	1
ATAC2784	chr1	95341422	95341610	37	19	34	24	0.0622893	3.63242	0.852521	0.928578
ATAC2785	chr1	95341644	95342358	103	86	89	75	-0.195384	5.21951	0.228187	0.358277
ATAC2786	chr1	95374713	95375236	205	166	157	171	-0.163978	6.19687	0.264124	0.399652
ATAC2787	chr1	95375329	95375701	135	112	119	108	-0.112303	5.63904	0.448136	0.593021
ATAC2788	chr1	95403668	95403798	20	9	21	12	0.196389	2.82891	0.614961	0.744667
ATAC2789	chr1	95408299	95408874	246	171	194	153	-0.253747	6.30446	0.0285343	0.0690877
ATAC2790	chr1	95409043	95409146	8	8	15	16	0.954155	2.50742	0.0400993	0.0907792
ATAC2792	chr1	95419669	95419938	25	13	3	2	-2.85444	2.37321	4.48815e-07	4.88386e-06
ATAC2794	chr1	95517485	95517731	23	13	19	5	-0.572676	2.78283	0.173708	0.290268
ATAC2795	chr1	95531213	95531390	31	15	25	17	-0.118327	3.28507	0.833848	0.913989
ATAC2796	chr1	95532128	95532638	248	198	238	215	0.0323601	6.5499	0.795273	0.885538
ATAC2797	chr1	95564428	95564580	30	22	22	12	-0.598739	3.26355	0.0640084	0.132311
ATAC2798	chr1	95565345	95565690	51	36	62	38	0.20906	4.31459	0.404117	0.549309
ATAC2799	chr1	95566599	95566840	64	47	32	18	-1.13719	4.10946	3.22286e-06	2.80775e-05
ATAC2800	chr1	95582036	95582360	10	9	27	20	1.30618	2.92786	0.000763396	0.00333237
ATAC2801	chr1	95583026	95583297	46	28	49	27	0.047936	4.00381	0.877104	0.948644
ATAC2803	chr1	95623626	95623808	31	11	31	25	0.429973	3.42674	0.144875	0.251755
ATAC2804	chr1	95628480	95628903	188	139	125	102	-0.515659	5.85057	0.000113807	0.000645963
ATAC2805	chr1	95651125	95651858	306	234	244	219	-0.211018	6.70351	0.0495647	0.107722
ATAC2806	chr1	95656814	95657036	36	11	3	4	-2.66446	2.63856	1.02448e-06	1.01292e-05
ATAC2807	chr1	95673415	95673655	30	19	51	39	0.884733	3.91166	0.000665839	0.00296627
ATAC2808	chr1	95698405	95698659	93	79	90	79	-0.0161821	5.17277	0.919015	0.969892
ATAC2809	chr1	95700263	95701053	349	254	309	249	-0.101288	6.90671	0.293076	0.432145
ATAC2810	chr1	95721623	95722230	184	117	217	176	0.397421	6.16596	0.000875799	0.00374694
ATAC2811	chr1	95931548	95932203	107	66	158	125	0.721514	5.56811	8.10136e-07	8.19292e-06
ATAC2812	chr1	95970890	95971066	8	8	14	13	0.756531	2.39556	0.126488	0.226265
ATAC2813	chr1	95975759	95975968	56	31	68	45	0.388254	4.40131	0.0821601	0.161176
ATAC2814	chr1	95985815	95986085	43	29	35	21	-0.350778	3.79355	0.18987	0.311151
ATAC2816	chr1	96036063	96036282	2	6	25	18	2.40082	2.60718	2.06623e-06	1.88458e-05
ATAC2817	chr1	97057612	97057794	23	13	25	19	0.29853	3.16792	0.36865	0.513242
ATAC2818	chr1	97057860	97058127	19	7	34	22	1.11176	3.1923	0.00147796	0.00584839
ATAC2820	chr1	97115646	97115853	11	4	20	11	1.04579	2.45661	0.0161518	0.0432279
ATAC2821	chr1	97137695	97137808	9	4	14	11	0.941029	2.23391	0.0730837	0.146776
ATAC2824	chr1	97210013	97211054	255	167	334	249	0.477443	6.69302	5.29821e-06	4.36269e-05
ATAC2826	chr1	97238815	97239176	24	11	59	47	1.60363	3.92905	2.77586e-09	5.01359e-08
ATAC2830	chr1	97564010	97564395	69	35	140	89	1.14861	5.11126	9.92384e-10	1.9797e-08
ATAC2831	chr1	97658930	97659093	7	3	29	19	2.2456	2.75336	4.59569e-07	4.98069e-06
ATAC2839	chr1	98743442	98743592	10	6	22	12	1.08637	2.56498	0.0213708	0.0544379
ATAC2840	chr1	98768595	98769034	65	33	95	73	0.790168	4.80201	3.74369e-05	0.000245933
ATAC2842	chr1	98915674	98915818	4	3	16	13	2.02301	2.17713	0.000314361	0.00155425
ATAC2847	chr1	99495672	99495858	22	11	24	20	0.423408	3.11769	0.208505	0.334403
ATAC2848	chr1	99524649	99524902	15	6	42	36	1.89149	3.45447	2.99142e-09	5.36233e-08
ATAC2849	chr1	99534771	99535094	59	54	19	10	-1.94874	3.95069	4.8851e-12	1.56812e-10
ATAC2850	chr1	99541103	99541419	101	71	56	42	-0.79922	4.82965	1.87622e-05	0.000133527
ATAC2851	chr1	99546772	99546927	12	7	20	18	1.0014	2.73804	0.016422	0.043809
ATAC2852	chr1	99552444	99552666	42	26	7	6	-2.35404	3.18072	6.64471e-10	1.38137e-08
ATAC2853	chr1	99557312	99557587	70	39	64	48	0.0523741	4.54204	0.797553	0.887111
ATAC2854	chr1	99557589	99558849	450	286	410	311	-0.015509	7.2227	0.915359	0.968103
ATAC2856	chr1	99585439	99585598	23	11	22	14	0.0935216	2.98669	0.813119	0.898307
ATAC2857	chr1	99595607	99595788	17	8	18	14	0.363836	2.72922	0.350012	0.493242
ATAC2860	chr1	99633651	99633920	14	7	19	24	1.04128	2.89088	0.00699571	0.0215079
ATAC2861	chr1	99666301	99667288	305	220	311	231	0.055353	6.78258	0.621394	0.750574
ATAC2867	chr1	99769184	99769362	10	10	19	12	0.636621	2.60016	0.16104	0.273375
ATAC2868	chr1	99812880	99813103	10	7	15	14	0.772597	2.47308	0.103999	0.194376
ATAC2870	chr1	99826136	99826361	9	8	28	13	1.26394	2.75292	0.00432927	0.0144488
ATAC2872	chr1	99873467	99874015	76	50	127	77	0.701367	5.10368	0.000152457	0.000833824
ATAC2874	chr1	99912642	99912910	42	40	35	27	-0.394383	3.97321	0.12854	0.229297
ATAC2875	chr1	99928498	99928684	9	5	19	13	1.18906	2.46549	0.0113969	0.0323592
ATAC2876	chr1	99944295	99944533	14	13	37	24	1.17856	3.301	0.000581522	0.00263993
ATAC2879	chr1	99991436	99991573	10	5	16	17	1.13534	2.52471	0.0133365	0.0369241
ATAC2880	chr1	99991836	99992428	169	95	195	151	0.405545	5.97508	0.00216384	0.00808782
ATAC2885	chr1	100086715	100087063	37	18	58	29	0.668716	3.92123	0.0187209	0.0487724
ATAC2891	chr1	101392553	101392744	13	2	19	13	1.0913	2.47974	0.0113969	0.0323592
ATAC2892	chr1	101668827	101669025	12	8	25	17	1.07178	2.8412	0.00719179	0.0220288
ATAC2895	chr1	101866820	101867179	17	16	30	11	0.305849	3.06558	0.524464	0.664632
ATAC2918	chr1	105883553	105883746	8	9	14	15	0.772566	2.48261	0.103999	0.194376
ATAC2921	chr1	106419148	106419370	18	11	32	26	1.00464	3.28377	0.00162357	0.00633988
ATAC2923	chr1	106483691	106483912	19	6	18	12	0.272619	2.67471	0.500809	0.642965
ATAC2926	chr1	106643437	106643711	6	5	18	12	1.43768	2.32969	0.00434297	0.0144609
ATAC2929	chr1	106660058	106660384	47	29	68	51	0.656472	4.37464	0.00258472	0.00935797
ATAC2930	chr1	106665082	106665605	37	19	85	59	1.37018	4.40495	1.57891e-09	2.9993e-08
ATAC2931	chr1	106665919	106666139	20	10	65	33	1.705	3.78423	5.38877e-08	7.37799e-07
ATAC2937	chr1	106800118	106800366	10	10	26	16	1.0715	2.84553	0.0100517	0.0291604
ATAC2938	chr1	106816852	106817153	36	13	37	19	0.209368	3.5071	0.535113	0.674723
ATAC2939	chr1	106841392	106841619	30	25	56	37	0.763814	4.00008	0.00394636	0.0133304
ATAC2940	chr1	106853557	106853952	104	76	101	98	0.157212	5.31856	0.338847	0.481979
ATAC2941	chr1	106855261	106855408	22	15	21	21	0.192551	3.1612	0.571954	0.707816
ATAC2942	chr1	106875712	106875928	12	11	28	22	1.12263	3.06027	0.00213733	0.00799916
ATAC2943	chr1	106882939	106883096	17	15	17	14	-0.0347004	2.87023	1	1
ATAC2957	chr1	107252939	107253495	43	22	103	64	1.36822	4.60638	7.3506e-10	1.5171e-08
ATAC2963	chr1	107556768	107556838	13	13	12	16	0.116701	2.68435	0.891994	0.95601
ATAC2964	chr1	107560146	107560733	282	234	240	215	-0.173731	6.66186	0.121598	0.219511
ATAC2965	chr1	107561200	107561278	21	15	16	7	-0.630031	2.77299	0.0871717	0.168901
ATAC2968	chr1	107577303	107577442	15	13	9	5	-0.976618	2.35933	0.0436654	0.0972379
ATAC2971	chr1	107662189	107662449	19	11	23	16	0.386556	2.97494	0.275389	0.412657
ATAC2972	chr1	107677084	107677404	30	18	40	26	0.468167	3.63637	0.112057	0.205545
ATAC2973	chr1	107725829	107726064	17	6	18	16	0.569735	2.72807	0.141167	0.246598
ATAC2975	chr1	107741021	107741244	6	6	19	11	1.3148	2.35848	0.00794723	0.0239348
ATAC2978	chr1	107787702	107787961	22	24	36	22	0.338421	3.52869	0.343716	0.486732
ATAC2983	chr1	107886747	107887418	417	297	304	262	-0.322975	7.04704	0.000504526	0.00234365
ATAC2984	chr1	107889962	107890045	24	19	29	14	0.00751571	3.26313	1	1
ATAC2985	chr1	107890438	107890705	116	76	99	88	-0.0252103	5.30985	0.922312	0.971751
ATAC2986	chr1	107904752	107905036	63	37	8	6	-2.80239	3.6297	3.4991e-16	2.30148e-14
ATAC2988	chr1	107933618	107933853	22	15	23	18	0.157954	3.13965	0.6491	0.77515
ATAC2991	chr1	107967970	107968073	8	7	19	13	1.09119	2.49754	0.0186906	0.0487202
ATAC2992	chr1	107968767	107968954	10	8	14	13	0.589102	2.44772	0.23295	0.363654
ATAC2996	chr1	108067842	108068519	466	384	381	339	-0.233051	7.3503	0.0185675	0.0485349
ATAC3001	chr1	108169023	108169185	21	12	5	3	-2.0002	2.31926	0.000183426	0.000976952
ATAC3003	chr1	108211353	108211619	15	11	59	40	1.92876	3.76778	1.06897e-10	2.64318e-09
ATAC3004	chr1	108286353	108286583	20	18	24	19	0.187985	3.19678	0.657311	0.781689
ATAC3005	chr1	108292134	108292371	34	28	51	41	0.577803	4.06014	0.0259827	0.0639701
ATAC3013	chr1	108408250	108408474	17	8	28	22	1.00368	3.08391	0.00340062	0.0117823
ATAC3020	chr1	108593084	108593317	27	24	15	14	-0.798481	3.18274	0.018697	0.048731
ATAC3023	chr1	108610509	108611258	152	110	181	138	0.293887	5.9161	0.0262817	0.0646122
ATAC3024	chr1	108632294	108632429	12	8	14	14	0.491108	2.52527	0.312611	0.453684
ATAC3025	chr1	108634786	108634904	21	13	10	10	-0.747381	2.66632	0.0985878	0.186068
ATAC3026	chr1	108641543	108642194	158	114	87	64	-0.837769	5.46315	3.6999e-08	5.27241e-07
ATAC3027	chr1	108656043	108656655	276	229	302	249	0.132413	6.7791	0.238019	0.369847
ATAC3028	chr1	108671562	108671782	21	6	36	11	0.804254	3.03893	0.0621165	0.129134
ATAC3029	chr1	108692957	108693447	131	111	143	94	-0.0267369	5.64471	0.806943	0.893713
ATAC3039	chr1	109378152	109378337	14	20	33	13	0.412499	3.17781	0.382429	0.527027
ATAC3041	chr1	109495198	109495325	7	4	19	11	1.43769	2.32354	0.00434297	0.0144609
ATAC3048	chr1	109875000	109875275	18	5	13	14	0.241702	2.56169	0.571462	0.707532
ATAC3055	chr1	110319133	110319439	15	11	4	7	-1.21167	2.21108	0.0201292	0.0517445
ATAC3056	chr1	110334233	110334456	21	6	38	14	0.951145	3.12706	0.0181028	0.0474963
ATAC3061	chr1	110693703	110693904	16	8	14	13	0.179091	2.59303	0.672001	0.792311
ATAC3069	chr1	111879076	111879448	50	19	64	46	0.69067	4.24179	0.0042402	0.0141946
ATAC3070	chr1	111882172	111882308	15	10	21	14	0.492097	2.79838	0.245407	0.37807
ATAC3071	chr1	111888893	111889025	16	4	11	11	0.146738	2.34579	0.755348	0.857647
ATAC3078	chr1	113530769	113530931	14	10	17	11	0.231004	2.6188	0.678003	0.796222
ATAC3082	chr1	113760643	113760807	21	17	44	30	0.967507	3.62168	0.00120949	0.00493378
ATAC3083	chr1	113760862	113761759	287	170	335	234	0.330365	6.71486	0.00420979	0.0141005
ATAC3086	chr1	114275325	114275517	18	12	31	23	0.853477	3.23658	0.00810007	0.0242793
ATAC3087	chr1	114276581	114276785	15	15	45	28	1.28431	3.51045	5.84018e-05	0.000362531
ATAC3088	chr1	114285500	114285681	14	7	24	16	0.932305	2.81539	0.0135568	0.0374423
ATAC3091	chr1	114313276	114313601	24	14	33	28	0.690111	3.45422	0.0198362	0.0511661
ATAC3092	chr1	114348325	114348517	10	9	15	17	0.755208	2.60857	0.0921163	0.176318
ATAC3093	chr1	114352710	114352928	19	11	30	16	0.622227	3.09524	0.0904031	0.173875
ATAC3097	chr1	115254902	115255161	24	19	31	25	0.389937	3.45989	0.228188	0.358277
ATAC3104	chr1	116425148	116425461	17	6	29	24	1.20782	3.0994	0.000546568	0.00249655
ATAC3113	chr1	117827764	117828022	17	14	13	8	-0.545682	2.62158	0.211899	0.338153
ATAC3116	chr1	118161980	118162264	24	11	9	11	-0.788828	2.6834	0.0760973	0.151778
ATAC3121	chr1	118385618	118385820	8	6	16	12	0.997998	2.35956	0.0436654	0.0972379
ATAC3125	chr1	118983767	118984057	27	9	36	20	0.64971	3.33514	0.0501612	0.108765
ATAC3130	chr1	120207683	120208174	124	84	136	102	0.205048	5.53688	0.177992	0.295449
ATAC3131	chr1	120218204	120218541	75	60	64	55	-0.171506	4.75493	0.398382	0.543881
ATAC3132	chr1	120285392	120285680	39	35	47	34	0.138541	4.06938	0.697196	0.81111
ATAC3133	chr1	120285763	120286153	95	97	105	82	-0.0380341	5.32758	0.788513	0.88106
ATAC3137	chr1	120341689	120341907	31	19	12	13	-0.981837	3.08633	0.00724319	0.0221688
ATAC3139	chr1	120355498	120355907	82	68	84	57	-0.0819692	4.94077	0.619154	0.748743
ATAC3140	chr1	120356008	120356434	68	69	74	70	0.0769594	4.9104	0.790583	0.882833
ATAC3141	chr1	120373563	120373713	25	19	24	21	0.0430426	3.3183	1	1
ATAC3142	chr1	120378445	120378664	56	30	45	31	-0.164582	4.1089	0.54745	0.68634
ATAC3143	chr1	120379110	120379359	66	47	37	34	-0.657234	4.30096	0.00389766	0.0132043
ATAC3145	chr1	120394970	120395184	14	13	27	17	0.709389	3.02	0.0747546	0.149663
ATAC3148	chr1	120524318	120524647	29	22	53	30	0.706774	3.8577	0.0103581	0.0299602
ATAC3151	chr1	120668980	120669195	15	10	12	14	0.0668387	2.60159	1	1
ATAC3155	chr1	120851365	120851768	28	12	44	26	0.815687	3.57938	0.0056564	0.0180011
ATAC3157	chr1	120879052	120879390	22	14	35	22	0.669957	3.36572	0.0364884	0.0842025
ATAC3161	chr1	120944502	120944834	16	11	18	20	0.500227	2.911	0.216249	0.343347
ATAC3162	chr1	120950151	120950406	16	8	32	18	1.06135	3.05997	0.00399345	0.0134666
ATAC3165	chr1	120984210	120984419	25	16	21	21	0.045416	3.22383	0.912244	0.966237
ATAC3166	chr1	120990440	120990626	8	8	18	20	1.24578	2.6822	0.00386112	0.013095
ATAC3167	chr1	120994756	120994905	7	1	23	13	2.14618	2.40227	9.05356e-06	6.97489e-05
ATAC3170	chr1	121091210	121091416	4	6	39	28	2.72446	3.12989	3.21743e-11	8.83559e-10
ATAC3171	chr1	121135012	121135475	53	29	155	132	1.81743	5.27391	1.93393e-25	5.42892e-23
ATAC3172	chr1	121153441	121153771	17	13	47	27	1.30359	3.51604	4.97385e-05	0.000314435
ATAC3175	chr1	121205454	121205690	11	13	30	19	1.03002	3.0599	0.00759088	0.023098
ATAC3176	chr1	121285403	121285581	5	5	29	18	2.21533	2.73667	1.265e-06	1.22314e-05
ATAC3177	chr1	121287387	121287606	12	7	30	30	1.65751	3.16397	2.39696e-06	2.15963e-05
ATAC3178	chr1	121317577	121317917	29	25	54	45	0.881777	4.05363	0.000451361	0.00212775
ATAC3182	chr1	121360071	121360234	12	7	17	11	0.564136	2.49037	0.243231	0.375629
ATAC3183	chr1	121381140	121381308	16	14	21	12	0.146983	2.86401	0.801732	0.889858
ATAC3184	chr1	121401096	121401664	203	147	235	209	0.355193	6.36751	0.00177048	0.00681687
ATAC3185	chr1	121417035	121417234	16	26	8	7	-1.48456	2.76396	0.00120107	0.00490817
ATAC3186	chr1	121422417	121423096	141	104	153	117	0.150037	5.74551	0.297806	0.437706
ATAC3187	chr1	121445327	121445523	15	8	21	16	0.690808	2.79725	0.0676413	0.137942
ATAC3192	chr1	121537720	121537846	13	14	12	13	-0.0992482	2.6352	0.889954	0.955277
ATAC3193	chr1	121539066	121539204	14	15	21	19	0.470872	2.99373	0.232075	0.362762
ATAC3194	chr1	121543018	121543229	62	41	35	24	-0.790301	4.11596	0.00108205	0.0044937
ATAC3195	chr1	121545145	121545716	122	81	77	86	-0.298795	5.26642	0.100333	0.188872
ATAC3197	chr1	121571670	121571821	20	19	18	13	-0.318472	3.00645	0.405213	0.550356
ATAC3199	chr1	121658119	121658412	27	13	17	13	-0.399795	2.98762	0.343214	0.48621
ATAC3201	chr1	121733595	121734427	284	234	283	225	-0.02196	6.73622	0.809365	0.895541
ATAC3202	chr1	121791548	121791926	35	18	48	29	0.548145	3.80768	0.0426252	0.0954612
ATAC3203	chr1	121799015	121799370	15	15	36	29	1.11978	3.41	0.000431258	0.00204737
ATAC3205	chr1	121809619	121809965	74	61	88	63	0.169556	4.91733	0.399275	0.544928
ATAC3209	chr1	121833601	121833897	12	14	36	22	1.15703	3.24229	0.00122396	0.00498807
ATAC3212	chr1	121929682	121929907	24	19	27	15	-0.0239232	3.25022	0.914278	0.967437
ATAC3213	chr1	121970305	121970511	13	10	24	21	0.971467	2.96758	0.0104004	0.0300484
ATAC3214	chr1	121990206	121990407	18	15	30	18	0.547075	3.18883	0.150097	0.2587
ATAC3217	chr1	122017414	122018057	175	144	163	132	-0.104657	6.00318	0.395601	0.540876
ATAC3223	chr1	122093828	122094078	18	17	39	33	1.04614	3.56971	0.000452907	0.00213411
ATAC3227	chr1	122144067	122144328	69	35	48	29	-0.417246	4.25486	0.101034	0.189958
ATAC3229	chr1	122161670	122162112	54	36	78	60	0.626274	4.59492	0.00187107	0.007137
ATAC3246	chr1	122858507	122858796	32	19	26	21	-0.106376	3.43678	0.839402	0.917829
ATAC3247	chr1	122903126	122903295	4	2	17	12	2.23711	2.13928	0.000117579	0.000661692
ATAC3255	chr1	123224216	123224766	187	138	180	151	0.0371958	6.093	0.798326	0.887381
ATAC3260	chr1	123327519	123327920	60	44	68	50	0.191995	4.55907	0.396483	0.541657
ATAC3263	chr1	123337749	123337939	18	11	18	13	0.106206	2.79723	0.794989	0.885347
ATAC3264	chr1	123345162	123345473	38	17	29	23	-0.0660735	3.54521	1	1
ATAC3266	chr1	123362922	123363179	34	18	23	13	-0.515778	3.28334	0.113831	0.208395
ATAC3268	chr1	123386917	123387086	19	7	12	14	0.0108861	2.61398	1	1
ATAC3269	chr1	123464236	123464742	84	76	80	69	-0.0950029	5.03632	0.561079	0.697997
ATAC3276	chr1	123840346	123840582	17	16	18	8	-0.332266	2.78012	0.364645	0.50945
ATAC3284	chr1	124109054	124109348	10	7	27	14	1.26764	2.75177	0.00352036	0.0121484
ATAC3286	chr1	124253727	124253848	19	12	22	16	0.302396	2.97747	0.396518	0.541657
ATAC3291	chr1	124392622	124392989	10	5	28	19	1.64225	2.83856	2.75522e-05	0.000186328
ATAC3295	chr1	124496287	124496655	15	6	38	19	1.43892	3.12344	0.000138699	0.000766783
ATAC3305	chr1	125942341	125942840	31	16	51	38	0.929169	3.87648	0.000484455	0.00225857
ATAC3313	chr1	126614783	126615072	36	39	60	38	0.384737	4.22297	0.165824	0.279739
ATAC3314	chr1	126826562	126826797	7	7	60	45	2.89549	3.70789	3.98828e-18	3.55801e-16
ATAC3316	chr1	126828087	126828399	47	35	30	29	-0.462151	3.93849	0.0805787	0.15893
ATAC3321	chr1	126907341	126907606	5	6	26	16	1.91966	2.64706	2.27371e-05	0.000157687
ATAC3323	chr1	126925373	126925549	16	10	11	12	-0.164287	2.54856	0.775581	0.872592
ATAC3326	chr1	126997083	126997605	248	158	174	147	-0.324382	6.23049	0.00951772	0.027873
ATAC3331	chr1	127046297	127046509	33	13	17	8	-0.854615	2.99226	0.0323144	0.0764221
ATAC3332	chr1	127085699	127085871	5	4	19	15	1.89925	2.39025	0.000171436	0.000922472
ATAC3334	chr1	127112796	127113009	9	2	17	14	1.48469	2.35157	0.00145822	0.00578093
ATAC3337	chr1	127159544	127159752	8	5	15	14	1.15319	2.36133	0.0195821	0.0505957
ATAC3340	chr1	127267468	127267684	53	24	54	38	0.272311	4.16401	0.250878	0.384788
ATAC3341	chr1	127269565	127269683	8	6	14	14	0.998028	2.36437	0.0436654	0.0972379
ATAC3342	chr1	127275522	127275762	9	6	20	12	1.09119	2.49166	0.0186906	0.0487202
ATAC3344	chr1	127295873	127296107	22	28	7	5	-2.04063	2.86349	4.21294e-06	3.55284e-05
ATAC3346	chr1	127316584	127316752	15	4	27	13	1.07693	2.75955	0.0118071	0.0333432
ATAC3349	chr1	127331919	127332671	343	258	360	261	0.0542795	6.97829	0.623936	0.753029
ATAC3354	chr1	127456841	127457864	425	323	430	328	0.0271326	7.28043	0.806344	0.893206
ATAC3355	chr1	127458037	127458126	19	9	16	13	0.0610183	2.72863	0.893926	0.957084
ATAC3356	chr1	127503962	127504300	30	20	37	22	0.248002	3.57677	0.44621	0.590902
ATAC3360	chr1	127686502	127686694	18	9	15	11	-0.0431331	2.63654	1	1
ATAC3361	chr1	127686754	127686962	17	5	21	7	0.357172	2.54648	0.502951	0.644943
ATAC3364	chr1	128048707	128049013	39	13	48	31	0.621196	3.80975	0.0253025	0.0625967
ATAC3365	chr1	128052475	128052740	22	8	28	12	0.425115	2.9757	0.321838	0.463827
ATAC3373	chr1	128328239	128328479	18	13	36	24	0.957859	3.34135	0.00420616	0.0140916
ATAC3378	chr1	128389433	128389674	14	12	17	13	0.215352	2.71829	0.689082	0.804595
ATAC3388	chr1	128574543	128574717	41	15	7	5	-2.16859	2.93312	2.15208e-06	1.95169e-05
ATAC3389	chr1	128578358	128578633	97	63	48	35	-0.933221	4.6771	3.62259e-06	3.10003e-05
ATAC3393	chr1	128634694	128635168	40	24	36	30	0.0555327	3.81836	0.861801	0.936029
ATAC3394	chr1	128661940	128662443	129	74	96	73	-0.249572	5.27126	0.1638	0.277085
ATAC3395	chr1	128662966	128663092	19	22	3	7	-2.0008	2.61759	2.29948e-05	0.000159269
ATAC3396	chr1	128663688	128663869	30	18	27	29	0.233415	3.52419	0.437629	0.582737
ATAC3403	chr1	128749644	128749833	16	6	12	11	0.0742548	2.43321	0.88046	0.950957
ATAC3408	chr1	128822292	128822427	3	10	14	12	0.996934	2.28918	0.0808378	0.159201
ATAC3410	chr1	128828407	128828629	26	16	42	30	0.784862	3.64023	0.00595757	0.0188506
ATAC3413	chr1	128889957	128890162	19	15	31	19	0.563344	3.23577	0.126495	0.226265
ATAC3416	chr1	128911651	128912196	23	24	44	28	0.619292	3.70881	0.0410013	0.0924025
ATAC3419	chr1	129101382	129102100	245	167	182	150	-0.299217	6.26673	0.0106077	0.0305671
ATAC3420	chr1	129113642	129113954	57	32	41	36	-0.19456	4.1497	0.50067	0.642844
ATAC3425	chr1	129225156	129225367	38	21	17	8	-1.21886	3.22047	0.000322732	0.0015907
ATAC3426	chr1	129235714	129235913	7	4	15	12	1.28704	2.23777	0.0138963	0.0381249
ATAC3438	chr1	129340229	129340415	27	11	9	6	-1.31445	2.62564	0.00346915	0.0120006
ATAC3439	chr1	129355644	129355827	18	15	21	21	0.356402	3.09859	0.356769	0.501021
ATAC3442	chr1	129393427	129393672	31	22	30	19	-0.101888	3.49107	0.764633	0.865558
ATAC3443	chr1	129396905	129397091	28	19	21	17	-0.29404	3.25193	0.445672	0.590426
ATAC3444	chr1	129427810	129428028	13	9	26	11	0.75005	2.76992	0.0998366	0.188003
ATAC3450	chr1	129574282	129574564	44	21	56	23	0.288406	3.93402	0.357516	0.501758
ATAC3452	chr1	129670360	129671033	366	289	322	282	-0.107689	7.03048	0.267005	0.40323
ATAC3453	chr1	129723933	129724145	25	17	14	9	-0.850954	2.89912	0.0329012	0.0775078
ATAC3454	chr1	129765087	129765656	184	149	166	120	-0.212737	6.01033	0.0931592	0.17791
ATAC3456	chr1	129855476	129855649	25	13	7	4	-1.75477	2.53335	0.000224063	0.00116072
ATAC3459	chr1	129886828	129887013	7	4	27	12	1.81152	2.5611	0.000184209	0.000980756
ATAC3460	chr1	129887070	129887397	29	23	31	29	0.216349	3.62888	0.509093	0.650122
ATAC3464	chr1	129999027	129999122	28	26	20	21	-0.384892	3.41449	0.224608	0.353703
ATAC3465	chr1	129999212	130000310	534	460	479	435	-0.118	7.63385	0.255226	0.389447
ATAC3470	chr1	130140573	130141246	281	194	206	149	-0.409444	6.41943	0.000280968	0.00141323
ATAC3474	chr1	130256024	130256448	100	70	85	67	-0.150268	5.07919	0.388999	0.534333
ATAC3478	chr1	130313357	130314125	242	193	176	158	-0.37143	6.32574	0.00185147	0.00707669
ATAC3480	chr1	130369083	130369314	10	6	20	15	1.12793	2.59552	0.0110226	0.0315404
ATAC3489	chr1	130729264	130729434	14	7	17	11	0.421558	2.53887	0.312611	0.453684
ATAC3490	chr1	130771953	130772141	13	12	14	8	-0.171793	2.49742	0.770996	0.869514
ATAC3491	chr1	130797109	130797392	25	14	12	8	-0.94397	2.77012	0.0248472	0.0616515
ATAC3494	chr1	130869695	130869934	44	26	36	20	-0.309871	3.76582	0.261392	0.397015
ATAC3495	chr1	130887345	130887553	31	18	15	11	-0.89691	3.08003	0.0142827	0.0390281
ATAC3526	chr1	132268814	132268994	13	6	18	11	0.61434	2.51193	0.144095	0.250623
ATAC3528	chr1	132358959	132359415	57	35	97	56	0.7399	4.68289	0.000515771	0.0023848
ATAC3531	chr1	132530685	132530871	15	11	12	8	-0.363668	2.46768	0.461644	0.605516
ATAC3532	chr1	132588586	132588738	16	14	15	6	-0.498803	2.59436	0.202915	0.327196
ATAC3534	chr1	132598562	132598872	121	73	7	5	-3.97238	4.43753	2.65935e-38	3.17276e-35
ATAC3536	chr1	132609013	132609216	80	48	6	5	-3.49774	3.89827	1.80766e-24	4.17415e-22
ATAC3537	chr1	132612158	132612770	324	237	219	193	-0.433608	6.65621	3.86108e-05	0.000252949
ATAC3538	chr1	132613947	132614197	78	64	69	60	-0.128417	4.84732	0.523405	0.663624
ATAC3539	chr1	132628398	132628626	15	2	17	11	0.724131	2.422	0.0994139	0.187339
ATAC3540	chr1	132680812	132680950	19	13	6	6	-1.38579	2.41376	0.00367559	0.0125951
ATAC3541	chr1	132683709	132683838	19	13	2	2	-2.91325	2.17066	1.95972e-06	1.80275e-05
ATAC3542	chr1	132693672	132693820	35	14	14	11	-0.94304	3.05137	0.019734	0.050939
ATAC3543	chr1	132695352	132695536	33	17	2	1	-3.94011	2.62777	1.0694e-11	3.21108e-10
ATAC3545	chr1	132700837	132701229	52	25	26	19	-0.755619	3.71777	0.0118551	0.0334567
ATAC3547	chr1	132771838	132771958	17	12	14	8	-0.3839	2.59255	0.401356	0.546639
ATAC3550	chr1	132791340	132791496	21	9	14	14	-0.0876421	2.75082	1	1
ATAC3552	chr1	132906597	132906838	24	13	7	3	-1.85089	2.48179	0.000157694	0.00085701
ATAC3553	chr1	132928112	132928360	28	21	12	10	-1.13555	3.01887	0.00256892	0.00932358
ATAC3554	chr1	132949790	132950116	38	28	39	23	-0.0803519	3.79648	0.79465	0.885347
ATAC3556	chr1	132975361	132975747	131	87	119	71	-0.189696	5.40229	0.246036	0.378809
ATAC3557	chr1	132976473	132976611	25	16	13	15	-0.535161	2.9824	0.182944	0.302058
ATAC3558	chr1	132983954	132984140	28	14	5	6	-1.89822	2.63345	3.62789e-05	0.000238911
ATAC3559	chr1	132988100	132988334	38	45	11	13	-1.78219	3.58669	1.47701e-07	1.80118e-06
ATAC3561	chr1	132994161	132994621	166	135	138	105	-0.300785	5.82835	0.0239226	0.0598379
ATAC3563	chr1	133012643	133012796	18	13	14	7	-0.545674	2.61591	0.211899	0.338153
ATAC3565	chr1	133034442	133035038	185	111	141	121	-0.160088	5.8518	0.282418	0.420406
ATAC3566	chr1	133049612	133049991	94	53	83	77	0.138508	5.00864	0.396156	0.541393
ATAC3567	chr1	133078320	133078480	25	14	18	19	-0.0636138	3.10521	1	1
ATAC3568	chr1	133081941	133082174	41	29	11	13	-1.52369	3.38811	3.38527e-06	2.92385e-05
ATAC3571	chr1	133141529	133142299	79	50	68	38	-0.273461	4.62432	0.185713	0.30562
ATAC3573	chr1	133166877	133167088	20	21	19	11	-0.441036	3.02505	0.249669	0.383412
ATAC3577	chr1	133216257	133216429	19	17	18	13	-0.2034	2.94787	0.625691	0.75426
ATAC3582	chr1	133314449	133315061	29	22	66	43	1.10073	4.10368	1.09441e-05	8.24649e-05
ATAC3583	chr1	133328514	133328735	2	5	28	20	2.74505	2.69954	1.33539e-08	2.10246e-07
ATAC3586	chr1	133423587	133423805	61	37	33	24	-0.767304	4.05249	0.0020221	0.00762103
ATAC3587	chr1	133423876	133424565	505	375	395	337	-0.254793	7.38035	0.00229587	0.0084671
ATAC3588	chr1	133451648	133452043	49	28	47	46	0.286192	4.18899	0.211767	0.338153
ATAC3590	chr1	133554537	133554946	64	55	44	39	-0.509331	4.43916	0.0219426	0.0557258
ATAC3591	chr1	133605015	133605163	16	12	8	5	-1.08156	2.32744	0.0276099	0.0671641
ATAC3594	chr1	133662240	133662436	25	14	20	9	-0.413743	2.94722	0.281923	0.419928
ATAC3596	chr1	133724196	133724831	222	177	188	164	-0.171266	6.29121	0.148559	0.256558
ATAC3597	chr1	133742973	133743144	16	12	18	8	-0.0952314	2.66212	0.783983	0.878193
ATAC3598	chr1	133763666	133764054	83	60	55	56	-0.352299	4.75403	0.0837475	0.163758
ATAC3599	chr1	133806808	133807142	178	131	143	109	-0.283955	5.86649	0.0316176	0.0750589
ATAC3601	chr1	133807390	133807602	36	23	20	18	-0.620497	3.42556	0.0521846	0.112449
ATAC3602	chr1	133807647	133807786	22	14	12	9	-0.759738	2.73191	0.0816344	0.160349
ATAC3603	chr1	133829562	133829719	17	14	0	0	-6.96043	2.00123	9.41948e-10	1.88609e-08
ATAC3604	chr1	133834405	133834524	17	16	10	9	-0.777787	2.62948	0.0705718	0.142806
ATAC3606	chr1	133859457	133859860	42	11	27	11	-0.442516	3.30297	0.297946	0.437706
ATAC3607	chr1	133878316	133878500	29	26	19	24	-0.342378	3.45823	0.281649	0.419592
ATAC3608	chr1	133879587	133879761	26	25	24	17	-0.303293	3.36593	0.353002	0.496885
ATAC3610	chr1	133903874	133904423	131	104	90	78	-0.473768	5.40475	0.00217759	0.0081321
ATAC3611	chr1	133904498	133904895	110	95	64	63	-0.681113	5.13855	0.000121414	0.000680863
ATAC3612	chr1	133943022	133943226	25	19	22	20	-0.0559208	3.27346	0.914302	0.967437
ATAC3613	chr1	133961600	133961891	18	15	21	31	0.669075	3.27285	0.0583489	0.122938
ATAC3614	chr1	133964315	133964678	35	22	48	37	0.585462	3.93991	0.0239551	0.0598912
ATAC3615	chr1	133986637	133986862	6	2	21	23	2.43396	2.62786	4.10256e-07	4.51229e-06
ATAC3616	chr1	133986961	133987245	40	27	65	70	1.02409	4.4402	8.31674e-06	6.49108e-05
ATAC3617	chr1	133996460	133996687	26	18	19	20	-0.162138	3.22618	0.740904	0.84628
ATAC3619	chr1	134017886	134018044	17	7	24	15	0.706112	2.85126	0.0593921	0.124761
ATAC3620	chr1	134020110	134020370	26	4	32	18	0.765646	3.1432	0.0521945	0.112464
ATAC3621	chr1	134035932	134036107	19	9	18	14	0.20188	2.79342	0.603185	0.734487
ATAC3624	chr1	134052468	134052588	14	11	13	16	0.22295	2.67816	0.683688	0.800272
ATAC3625	chr1	134054075	134054364	25	28	28	25	0.00761058	3.56466	1	1
ATAC3630	chr1	134086745	134086994	26	16	24	23	0.172232	3.31461	0.594685	0.727353
ATAC3631	chr1	134097307	134097692	15	12	26	26	0.950053	3.16691	0.00673902	0.0208201
ATAC3632	chr1	134104838	134105007	7	5	21	18	1.69064	2.60126	0.00019979	0.00104774
ATAC3633	chr1	134130278	134130439	19	5	9	11	-0.246222	2.40168	0.763377	0.864546
ATAC3636	chr1	134186635	134186930	12	15	93	51	2.39868	4.19374	1.76974e-15	1.03275e-13
ATAC3637	chr1	134189456	134189709	43	15	52	55	0.911535	4.14276	0.000411391	0.00196587
ATAC3638	chr1	134194996	134195675	64	32	96	99	1.043	4.94067	1.01608e-07	1.29536e-06
ATAC3639	chr1	134198695	134198958	54	33	43	39	-0.0724909	4.17911	0.881111	0.951469
ATAC3640	chr1	134200170	134200314	30	17	13	13	-0.836495	3.04825	0.0255783	0.0632063
ATAC3641	chr1	134209367	134209585	21	7	25	20	0.694729	3.04181	0.0522951	0.11263
ATAC3642	chr1	134212506	134212889	70	39	54	53	-0.00994722	4.51735	1	1
ATAC3643	chr1	134219212	134219588	36	12	41	38	0.738903	3.77914	0.00829516	0.0247879
ATAC3644	chr1	134227040	134227319	8	4	23	12	1.53552	2.48644	0.00165115	0.00641839
ATAC3645	chr1	134252458	134252699	28	20	19	21	-0.25061	3.30497	0.52146	0.661759
ATAC3647	chr1	134263531	134263834	84	59	61	33	-0.596299	4.64065	0.00352884	0.0121708
ATAC3648	chr1	134264233	134264498	54	49	50	36	-0.252604	4.34428	0.239961	0.372411
ATAC3650	chr1	134286927	134287057	13	9	18	17	0.674607	2.74077	0.111409	0.204891
ATAC3651	chr1	134288101	134288533	92	61	86	79	0.121552	5.06468	0.454443	0.598887
ATAC3652	chr1	134310670	134310853	51	26	7	9	-2.23187	3.35647	1.38602e-09	2.68514e-08
ATAC3653	chr1	134313856	134314411	220	173	166	131	-0.395107	6.16622	0.00110454	0.0045633
ATAC3654	chr1	134314449	134314579	17	10	18	11	0.112948	2.70667	0.787846	0.880607
ATAC3658	chr1	134373546	134373773	21	25	16	16	-0.51481	3.1604	0.161482	0.274018
ATAC3659	chr1	134373848	134374216	54	49	27	36	-0.696577	4.17765	0.0075128	0.0229026
ATAC3661	chr1	134417402	134417682	66	33	25	25	-0.961917	3.99421	0.000509659	0.00236391
ATAC3662	chr1	134422495	134422730	17	13	19	18	0.311099	2.9488	0.464184	0.607993
ATAC3663	chr1	134439384	134439601	8	8	15	13	0.80852	2.42255	0.0963199	0.182695
ATAC3664	chr1	134454684	134455047	39	26	47	48	0.558952	4.1133	0.0223827	0.0566393
ATAC3665	chr1	134457481	134457662	23	13	12	4	-1.1468	2.60617	0.00663295	0.0205613
ATAC3666	chr1	134478576	134478833	63	39	22	22	-1.19565	3.97522	6.44969e-06	5.15663e-05
ATAC3667	chr1	134479872	134480047	32	14	7	11	-1.31903	2.87241	0.00171784	0.00663441
ATAC3669	chr1	134497685	134497934	70	29	18	12	-1.68557	3.78036	2.56141e-07	2.95019e-06
ATAC3671	chr1	134505757	134506096	31	22	11	13	-1.12398	3.12642	0.00177902	0.00683816
ATAC3674	chr1	134556966	134557354	14	16	43	33	1.34412	3.55745	1.49284e-05	0.000108508
ATAC3679	chr1	134604250	134604420	17	17	14	10	-0.487427	2.7663	0.23738	0.369106
ATAC3681	chr1	134606170	134606383	17	8	21	19	0.683556	2.90061	0.0601403	0.12564
ATAC3682	chr1	134613953	134614110	31	23	10	6	-1.72846	2.99681	9.24705e-06	7.09935e-05
ATAC3683	chr1	134617880	134618286	117	89	77	71	-0.465419	5.22067	0.00539339	0.0173417
ATAC3684	chr1	134632708	134632874	29	29	9	10	-1.58954	3.13865	1.85582e-05	0.000132141
ATAC3686	chr1	134635851	134636105	65	45	47	25	-0.601374	4.27362	0.0113983	0.0323611
ATAC3687	chr1	134638245	134638530	76	63	65	60	-0.14285	4.81273	0.48395	0.627207
ATAC3689	chr1	134655266	134655495	17	15	18	15	0.054802	2.91061	1	1
ATAC3690	chr1	134655656	134655826	21	11	13	7	-0.660597	2.60844	0.16104	0.273375
ATAC3691	chr1	134668140	134668269	19	6	10	11	-0.237947	2.45738	0.766117	0.866325
ATAC3695	chr1	134749963	134750225	5	6	20	13	1.57407	2.41852	0.00126742	0.00513352
ATAC3697	chr1	134776870	134777224	20	15	29	22	0.550707	3.27027	0.10559	0.196529
ATAC3701	chr1	134831508	134831787	32	18	37	30	0.431398	3.67498	0.115364	0.210757
ATAC3704	chr1	134879426	134879583	18	18	12	8	-0.829383	2.72159	0.0441903	0.0981728
ATAC3705	chr1	134921681	134922151	90	88	59	81	-0.335633	5.09355	0.113513	0.207897
ATAC3706	chr1	134936106	134936402	23	17	16	20	-0.139182	3.11543	0.735757	0.842018
ATAC3707	chr1	134939238	134939381	28	15	3	4	-2.56592	2.5615	3.67811e-07	4.08309e-06
ATAC3708	chr1	134942522	134942879	51	30	62	58	0.579468	4.42196	0.00677188	0.0209036
ATAC3710	chr1	134943021	134943229	14	6	23	26	1.29744	2.98489	0.000544899	0.00249025
ATAC3711	chr1	134964902	134965151	16	7	15	12	0.239841	2.56413	0.568405	0.704649
ATAC3714	chr1	134984289	134984469	15	15	19	13	0.103064	2.84969	0.899153	0.959445
ATAC3715	chr1	134998014	134998230	13	10	21	11	0.482773	2.68717	0.34121	0.484094
ATAC3716	chr1	135027408	135028110	269	230	226	190	-0.257283	6.57651	0.0233645	0.0586776
ATAC3717	chr1	135042671	135042832	5	10	18	17	1.21948	2.59089	0.0110226	0.0315404
ATAC3718	chr1	135060464	135060661	12	6	17	11	0.641108	2.46186	0.135371	0.238432
ATAC3719	chr1	135074148	135074304	31	30	33	31	0.0784798	3.78427	0.862335	0.936585
ATAC3720	chr1	135077654	135078161	159	119	134	128	-0.0732728	5.82067	0.637073	0.764331
ATAC3721	chr1	135078995	135079267	90	46	69	64	-0.0121366	4.81811	1	1
ATAC3723	chr1	135098122	135098298	11	4	21	23	1.54905	2.78313	0.000116874	0.000659722
ATAC3725	chr1	135135514	135135752	33	16	15	20	-0.463248	3.23316	0.211395	0.337902
ATAC3727	chr1	135164548	135164684	9	5	19	11	1.09668	2.40819	0.0227007	0.0571978
ATAC3732	chr1	135250188	135250367	19	14	12	17	-0.172859	2.85315	0.708448	0.819914
ATAC3733	chr1	135259931	135260357	71	40	52	57	-0.00636814	4.54639	1	1
ATAC3735	chr1	135278681	135278910	30	27	35	18	-0.0989065	3.59628	0.714485	0.824858
ATAC3739	chr1	135320762	135321085	26	14	23	25	0.274447	3.29941	0.400399	0.546097
ATAC3740	chr1	135493226	135493536	40	21	17	26	-0.479128	3.52128	0.20212	0.326602
ATAC3743	chr1	135506556	135507114	183	138	140	146	-0.152237	5.99019	0.292676	0.431647
ATAC3747	chr1	135557631	135558136	134	113	100	85	-0.408341	5.50618	0.00661523	0.0205613
ATAC3751	chr1	135612158	135612441	30	29	5	9	-2.04742	3.07016	2.92859e-07	3.32232e-06
ATAC3752	chr1	135632951	135633151	13	4	25	15	1.23339	2.72279	0.00281483	0.0100538
ATAC3753	chr1	135697502	135697796	62	39	29	42	-0.484501	4.21239	0.0761837	0.151915
ATAC3755	chr1	135722287	135722508	8	4	20	13	1.45128	2.43713	0.00247209	0.00900945
ATAC3757	chr1	135792964	135793135	20	14	15	15	-0.168361	2.88731	0.708199	0.819671
ATAC3759	chr1	135804995	135805226	28	17	30	34	0.519453	3.59061	0.0758902	0.151548
ATAC3761	chr1	135808133	135808286	25	16	17	19	-0.175062	3.12635	0.732919	0.839571
ATAC3764	chr1	135942606	135942837	21	14	33	24	0.710446	3.35599	0.0207241	0.0530453
ATAC3765	chr1	135945422	135945594	26	22	18	10	-0.762252	3.10695	0.0300003	0.0719599
ATAC3766	chr1	135949901	135950074	30	27	32	29	0.107869	3.70267	0.78504	0.879066
ATAC3768	chr1	135957403	135958025	366	236	285	279	-0.0716131	6.91295	0.590744	0.723604
ATAC3769	chr1	135959321	135959412	16	11	20	10	0.161403	2.72938	0.893926	0.957084
ATAC3770	chr1	135959916	135960410	94	66	164	134	0.907368	5.58086	8.05212e-10	1.6445e-08
ATAC3771	chr1	135963752	135964123	31	21	72	50	1.23634	4.21854	2.67027e-07	3.06244e-06
ATAC3772	chr1	135967901	135968242	24	13	34	22	0.605512	3.36259	0.0608737	0.126913
ATAC3773	chr1	135973990	135974227	52	31	45	36	-0.0230796	4.13398	1	1
ATAC3774	chr1	135975618	135976056	183	169	162	157	-0.137084	6.14208	0.319414	0.461184
ATAC3775	chr1	135983344	135983862	133	78	66	38	-1.00588	5.02951	1.00692e-07	1.28618e-06
ATAC3776	chr1	135989379	135989965	220	168	191	189	-0.0168164	6.32539	0.92672	0.974599
ATAC3778	chr1	135995712	135996122	85	49	45	53	-0.429086	4.61954	0.0661751	0.135537
ATAC3779	chr1	136003417	136003631	23	24	22	20	-0.152018	3.32875	0.677827	0.796222
ATAC3782	chr1	136016883	136017083	15	11	19	10	0.166837	2.68656	0.787846	0.880607
ATAC3784	chr1	136048303	136048537	36	29	34	37	0.138572	3.89663	0.619507	0.748988
ATAC3785	chr1	136057035	136057264	10	2	28	27	2.1863	2.94256	6.01537e-08	8.11177e-07
ATAC3786	chr1	136058352	136058514	13	5	22	30	1.54255	3.0086	0.000111809	0.000637739
ATAC3787	chr1	136064139	136064409	45	18	34	28	-0.0028001	3.75185	1	1
ATAC3792	chr1	136140842	136141081	44	22	30	34	-0.0248865	3.81895	1	1
ATAC3794	chr1	136169436	136169768	85	50	57	61	-0.175472	4.74115	0.452832	0.597241
ATAC3797	chr1	136228572	136228747	17	9	16	13	0.166929	2.68639	0.683688	0.800272
ATAC3799	chr1	136238914	136239115	11	7	34	22	1.63444	3.06782	1.94859e-05	0.000137787
ATAC3800	chr1	136241139	136241494	66	40	83	71	0.550505	4.77833	0.00410345	0.0137905
ATAC3801	chr1	136250033	136250287	22	23	3	2	-3.09705	2.58364	4.29116e-09	7.44367e-08
ATAC3802	chr1	136258234	136258723	124	117	95	83	-0.432758	5.47003	0.00660275	0.0205514
ATAC3805	chr1	136302431	136302719	63	40	41	40	-0.332523	4.29835	0.176826	0.294184
ATAC3807	chr1	136309866	136309995	22	15	7	9	-1.18602	2.64654	0.00782591	0.0236473
ATAC3808	chr1	136311748	136312359	257	218	192	165	-0.405802	6.44074	0.000619033	0.00278432
ATAC3809	chr1	136317107	136317278	39	30	9	15	-1.50246	3.3812	7.02308e-06	5.58492e-05
ATAC3810	chr1	136317634	136317888	60	39	10	14	-2.0211	3.74448	2.81335e-11	7.81586e-10
ATAC3811	chr1	136336199	136336567	103	75	2	3	-5.07488	4.28889	5.71312e-44	1.53362e-40
ATAC3812	chr1	136343717	136343882	16	12	0	0	-6.81481	1.88297	7.51961e-09	1.24266e-07
ATAC3813	chr1	136347677	136347856	45	24	16	10	-1.38698	3.38359	3.84756e-05	0.000252102
ATAC3814	chr1	136351831	136352383	116	70	71	74	-0.340878	5.11751	0.0702642	0.142519
ATAC3815	chr1	136388012	136388181	30	27	1	1	-4.65912	2.78743	6.3712e-15	3.43773e-13
ATAC3816	chr1	136391012	136391592	181	157	138	118	-0.394276	5.96083	0.00322515	0.0112517
ATAC3817	chr1	136391655	136391800	21	11	15	10	-0.342211	2.72645	0.504696	0.646005
ATAC3818	chr1	136399684	136399987	53	30	37	43	-0.0339247	4.13291	1	1
ATAC3819	chr1	136415284	136415493	21	13	24	24	0.505369	3.2091	0.120082	0.217244
ATAC3821	chr1	136453355	136453830	180	135	145	132	-0.173938	5.94981	0.196407	0.319123
ATAC3822	chr1	136455160	136455390	80	49	16	15	-2.03507	4.09567	4.34287e-14	2.06106e-12
ATAC3823	chr1	136456604	136456865	61	51	45	42	-0.353532	4.41835	0.118039	0.214529
ATAC3824	chr1	136464092	136464418	111	81	67	65	-0.527882	5.09456	0.00256056	0.00929873
ATAC3830	chr1	136542997	136543291	25	14	39	32	0.871065	3.5942	0.00206103	0.00775142
ATAC3838	chr1	136642373	136642543	9	12	7	12	-0.131897	2.32052	0.87469	0.946821
ATAC3842	chr1	136674595	136675017	142	120	73	64	-0.926341	5.39441	1.34246e-08	2.11204e-07
ATAC3844	chr1	136693117	136693370	32	17	33	21	0.150746	3.49584	0.695564	0.80976
ATAC3849	chr1	136757180	136757339	21	20	6	5	-1.86382	2.62942	3.62789e-05	0.000238911
ATAC3850	chr1	136758305	136758464	19	18	4	6	-1.85096	2.50656	9.93557e-05	0.000574106
ATAC3851	chr1	136762161	136762395	38	21	1	1	-4.70799	2.80755	4.12951e-15	2.32759e-13
ATAC3854	chr1	136852219	136852810	336	257	237	210	-0.397139	6.75461	0.000132218	0.000735308
ATAC3855	chr1	136858952	136859359	157	112	114	112	-0.237696	5.69466	0.117168	0.213579
ATAC3856	chr1	136884146	136884491	47	23	51	36	0.326456	4.06601	0.19533	0.31763
ATAC3861	chr1	137002621	137002892	56	28	26	23	-0.757758	3.83914	0.00795357	0.0239522
ATAC3862	chr1	137005316	137005501	32	22	30	22	-0.043385	3.54447	1	1
ATAC3863	chr1	137006815	137006923	22	11	14	10	-0.444549	2.72587	0.350012	0.493242
ATAC3864	chr1	137009398	137009530	22	12	12	22	0.0261809	2.96984	0.911905	0.966237
ATAC3865	chr1	137029080	137029283	22	11	45	33	1.24568	3.60249	2.11666e-05	0.000148443
ATAC3866	chr1	137033147	137033336	20	19	23	17	0.0468505	3.16424	1	1
ATAC3867	chr1	137043151	137043602	144	101	96	107	-0.254089	5.55579	0.134384	0.23721
ATAC3868	chr1	137043931	137044155	28	19	17	21	-0.292944	3.25918	0.452126	0.596584
ATAC3870	chr1	137051029	137051268	27	12	29	30	0.608987	3.4391	0.048529	0.106175
ATAC3871	chr1	137068649	137068843	9	13	18	20	0.790515	2.82256	0.0597213	0.124989
ATAC3874	chr1	137095862	137096295	20	19	30	19	0.337066	3.30289	0.396759	0.541923
ATAC3876	chr1	137145084	137145399	23	13	24	16	0.161876	3.09807	0.645665	0.772029
ATAC3877	chr1	137155016	137155202	18	6	23	21	0.881906	2.95469	0.0164459	0.0438699
ATAC3878	chr1	137155687	137155908	28	27	31	29	0.134993	3.67078	0.714623	0.824927
ATAC3879	chr1	137180015	137180858	75	53	91	63	0.276105	4.89001	0.153461	0.263119
ATAC3880	chr1	137210076	137210177	22	11	10	13	-0.505253	2.71082	0.280933	0.418787
ATAC3881	chr1	137210209	137210644	215	143	152	122	-0.373297	6.03165	0.00331725	0.0115477
ATAC3882	chr1	137225647	137225834	37	24	19	26	-0.422326	3.55296	0.188566	0.309448
ATAC3883	chr1	137227218	137227435	36	20	9	7	-1.77966	3.02366	4.78855e-06	3.98659e-05
ATAC3884	chr1	137247498	137247698	23	14	7	1	-2.16412	2.42894	2.56885e-05	0.000174742
ATAC3885	chr1	137264872	137265105	53	29	50	45	0.226045	4.24034	0.313376	0.454575
ATAC3887	chr1	137269738	137270112	119	71	50	52	-0.878601	4.93673	5.83153e-06	4.7245e-05
ATAC3888	chr1	137271487	137271971	62	32	64	62	0.439914	4.54326	0.0331071	0.0778384
ATAC3890	chr1	137326708	137327421	197	122	115	95	-0.588237	5.77437	3.48939e-05	0.000230604
ATAC3891	chr1	137348936	137349123	19	8	18	17	0.383163	2.83726	0.309501	0.450627
ATAC3892	chr1	137357832	137357969	14	9	17	15	0.482857	2.69255	0.280933	0.418787
ATAC3894	chr1	137406924	137407146	36	27	23	23	-0.440778	3.59013	0.149111	0.257336
ATAC3896	chr1	137420936	137421303	17	9	16	15	0.262368	2.73411	0.504696	0.646005
ATAC3897	chr1	137427215	137427496	34	21	2	4	-3.13336	2.81613	9.99538e-11	2.49015e-09
ATAC3898	chr1	137436950	137437141	34	17	16	15	-0.700351	3.19553	0.0496947	0.107965
ATAC3899	chr1	137441457	137441650	32	24	33	26	0.0857593	3.65862	0.779176	0.875509
ATAC3901	chr1	137468788	137469005	10	5	21	17	1.33742	2.64345	0.00220438	0.00819923
ATAC3903	chr1	137481738	137481923	16	7	14	7	-0.119002	2.40015	1	1
ATAC3904	chr1	137482264	137482515	17	14	32	29	0.981654	3.36653	0.00234068	0.00861017
ATAC3906	chr1	137491229	137491373	16	12	0	2	-3.64003	1.96419	8.74939e-07	8.78005e-06
ATAC3907	chr1	137491864	137492190	76	55	8	7	-3.09469	3.97817	1.36863e-23	2.86744e-21
ATAC3908	chr1	137511549	137511662	18	16	3	2	-2.69519	2.27294	2.45435e-06	2.20026e-05
ATAC3909	chr1	137512247	137512785	148	103	65	48	-1.13874	5.24824	7.88414e-12	2.41529e-10
ATAC3910	chr1	137512923	137513079	26	19	9	14	-0.948896	2.96948	0.0155175	0.0418661
ATAC3911	chr1	137524371	137524604	47	20	11	14	-1.38645	3.33995	0.000125022	0.000699362
ATAC3912	chr1	137556237	137556633	14	12	32	30	1.25656	3.30942	0.000159665	0.000865424
ATAC3913	chr1	137566966	137567292	45	29	42	39	0.14194	4.06391	0.582369	0.716823
ATAC3915	chr1	137584388	137585016	115	82	86	79	-0.243517	5.24934	0.160899	0.273375
ATAC3916	chr1	137595915	137596208	54	25	47	37	0.105246	4.117	0.657991	0.782238
ATAC3917	chr1	137597308	137597460	33	19	22	15	-0.4773	3.30393	0.166456	0.280683
ATAC3919	chr1	137616186	137616366	17	13	12	12	-0.308179	2.67313	0.496902	0.639287
ATAC3920	chr1	137625643	137625876	16	6	22	11	0.590731	2.67431	0.175437	0.292419
ATAC3921	chr1	137649546	137649832	85	66	75	56	-0.195004	4.89626	0.275928	0.413276
ATAC3922	chr1	137662561	137663095	40	23	51	46	0.633414	4.10556	0.00683225	0.0210612
ATAC3924	chr1	137675827	137676037	15	5	15	21	0.861403	2.71582	0.0387119	0.0882192
ATAC3925	chr1	137677950	137678117	26	13	29	14	0.150728	3.18821	0.750689	0.854027
ATAC3926	chr1	137684507	137684657	23	19	21	17	-0.132729	3.17844	0.737802	0.843684
ATAC3927	chr1	137686495	137686634	20	15	14	14	-0.308581	2.86855	0.450312	0.595086
ATAC3928	chr1	137689962	137690337	76	67	19	19	-1.89764	4.28928	9.32357e-14	4.12832e-12
ATAC3929	chr1	137707786	137708127	91	61	38	29	-1.1675	4.53439	3.01167e-08	4.39373e-07
ATAC3930	chr1	137715076	137715586	117	64	34	37	-1.32503	4.72311	1.63424e-09	3.09346e-08
ATAC3933	chr1	137762252	137762410	20	22	17	24	-0.0249359	3.24576	1	1
ATAC3934	chr1	137779415	137779560	14	14	9	11	-0.469603	2.53457	0.312611	0.453684
ATAC3935	chr1	137841440	137841630	14	12	25	25	0.947669	3.11741	0.00822986	0.0246099
ATAC3936	chr1	137842405	137842523	15	12	12	11	-0.218276	2.57682	0.672001	0.792311
ATAC3937	chr1	137855213	137855373	22	18	14	6	-0.980379	2.79891	0.00868891	0.0258387
ATAC3938	chr1	137880751	137881003	10	4	32	28	2.09081	3.07257	2.36934e-08	3.53222e-07
ATAC3940	chr1	137903771	137904155	136	61	78	60	-0.484142	5.11029	0.0175069	0.0461982
ATAC3941	chr1	137904278	137904967	207	135	148	131	-0.279607	6.00886	0.0351929	0.0819348
ATAC3942	chr1	137914024	137914195	24	18	27	19	0.14127	3.29874	0.74959	0.853093
ATAC3943	chr1	137914405	137914773	138	114	121	102	-0.167383	5.63947	0.249773	0.383531
ATAC3944	chr1	137929444	137929885	196	149	108	76	-0.897375	5.78275	9.78497e-11	2.44767e-09
ATAC3945	chr1	137942464	137942624	22	19	23	13	-0.176856	3.12372	0.571562	0.707636
ATAC3948	chr1	137948134	137948319	22	21	27	32	0.465369	3.5143	0.154714	0.264803
ATAC3949	chr1	137949229	137949451	11	10	29	35	1.61001	3.27191	9.53347e-06	7.269e-05
ATAC3950	chr1	137972765	137972936	19	17	21	21	0.231702	3.15163	0.573568	0.709403
ATAC3952	chr1	137986645	137986873	13	10	32	29	1.40828	3.24528	4.14957e-05	0.000268782
ATAC3954	chr1	138012867	138013032	22	13	18	15	-0.073443	2.95833	1	1
ATAC3956	chr1	138025575	138025871	104	80	54	42	-0.926921	4.88649	5.43312e-07	5.76463e-06
ATAC3957	chr1	138027707	138028148	214	183	165	150	-0.32646	6.22033	0.010029	0.0291065
ATAC3958	chr1	138029358	138029643	110	75	29	26	-1.73374	4.664	4.61557e-16	2.97809e-14
ATAC3960	chr1	138036642	138037137	140	118	105	91	-0.387823	5.57718	0.00946063	0.0277645
ATAC3961	chr1	138038923	138039230	36	19	41	37	0.514995	3.84999	0.0407502	0.0919088
ATAC3962	chr1	138052140	138052293	23	15	2	2	-3.15939	2.35289	1.03922e-07	1.31472e-06
ATAC3964	chr1	138066761	138067011	47	29	41	35	0.0117289	4.03284	0.936316	0.98183
ATAC3965	chr1	138071914	138072175	31	18	17	20	-0.390242	3.26831	0.286514	0.425158
ATAC3966	chr1	138072261	138072420	18	13	1	1	-3.78564	2.06992	1.32159e-07	1.6311e-06
ATAC3967	chr1	138085874	138086112	18	14	10	5	-1.0698	2.49316	0.0186906	0.0487202
ATAC3970	chr1	138109463	138109655	18	9	20	13	0.297898	2.79187	0.435325	0.580352
ATAC3971	chr1	138130568	138130961	17	14	23	23	0.576422	3.13316	0.110884	0.204336
ATAC3972	chr1	138134592	138134765	31	13	4	3	-2.59568	2.57557	3.21967e-07	3.62952e-06
ATAC3973	chr1	138156734	138157219	28	20	49	28	0.687265	3.76213	0.0151657	0.0411475
ATAC3974	chr1	138175996	138176182	24	13	1	4	-2.8162	2.35096	7.93186e-07	8.04043e-06
ATAC3976	chr1	138186209	138186442	31	14	7	11	-1.2894	2.85355	0.00221506	0.00823197
ATAC3981	chr1	138242104	138242953	184	137	146	121	-0.255003	5.93663	0.052556	0.113119
ATAC3982	chr1	138251375	138251550	10	13	11	15	0.185729	2.56785	0.775982	0.872948
ATAC3983	chr1	138253262	138253455	30	11	10	8	-1.15594	2.75915	0.0111595	0.0318702
ATAC3984	chr1	138311678	138312287	224	167	203	182	-0.0107757	6.33549	0.974027	1
ATAC3986	chr1	138360154	138360327	35	14	13	12	-0.941763	3.05331	0.0198624	0.0512243
ATAC3987	chr1	138362676	138363028	156	132	109	105	-0.419173	5.72319	0.00462574	0.0151909
ATAC3989	chr1	138418041	138418153	26	18	12	21	-0.394859	3.13448	0.392276	0.537133
ATAC3990	chr1	138418238	138418385	24	21	20	22	-0.0881862	3.29659	0.832378	0.9127
ATAC3991	chr1	138421497	138421825	145	127	109	79	-0.528067	5.59336	0.000403684	0.00193435
ATAC3992	chr1	138423843	138423968	24	16	23	17	0.0107996	3.17082	1	1
ATAC3993	chr1	138436977	138437252	21	8	20	16	0.32268	2.89227	0.391155	0.536621
ATAC3994	chr1	138447566	138447774	21	17	19	23	0.155131	3.18588	0.743108	0.847918
ATAC3995	chr1	138459639	138460029	115	97	66	50	-0.861199	5.11411	7.28732e-07	7.49318e-06
ATAC3998	chr1	138521184	138521755	171	139	166	138	-0.0193364	6.00338	0.852869	0.928794
ATAC4011	chr1	138824161	138824413	30	14	6	5	-1.96469	2.67502	1.46191e-05	0.000106512
ATAC4012	chr1	138845599	138845807	13	14	14	13	0.0107151	2.68052	1	1
ATAC4017	chr1	139122141	139122377	38	21	39	26	0.150597	3.74692	0.658692	0.782248
ATAC4019	chr1	139220617	139220786	17	10	17	17	0.340679	2.82378	0.366646	0.511249
ATAC4025	chr1	139270428	139270699	28	14	33	20	0.345218	3.38653	0.31161	0.453145
ATAC4026	chr1	139271328	139271542	3	5	24	13	2.18535	2.44333	2.56885e-05	0.000174742
ATAC4032	chr1	139553521	139553912	32	25	61	59	1.08256	4.25714	4.42268e-06	3.71367e-05
ATAC4033	chr1	139553996	139554153	5	5	14	13	1.42131	2.21411	0.00765883	0.0232488
ATAC4037	chr1	139794891	139795255	129	100	129	120	0.13193	5.64876	0.375028	0.519864
ATAC4038	chr1	139796780	139797107	93	54	81	59	-0.0573114	4.90693	0.823877	0.906298
ATAC4039	chr1	139802241	139802440	31	16	20	14	-0.452496	3.17737	0.22489	0.353966
ATAC4041	chr1	139823017	139823243	63	44	51	29	-0.409716	4.3126	0.0817129	0.160459
ATAC4042	chr1	139823438	139823585	26	16	13	12	-0.731842	2.93949	0.064231	0.132605
ATAC4043	chr1	139824530	139824739	72	45	66	50	-0.000648629	4.62031	1	1
ATAC4049	chr1	139941203	139941404	20	13	28	23	0.635016	3.23793	0.047749	0.104754
ATAC4056	chr1	140178304	140178481	16	7	8	11	-0.261539	2.35489	0.755348	0.857647
ATAC4058	chr1	140281872	140282339	13	9	30	15	1.03178	2.93464	0.0120262	0.0338816
ATAC4072	chr1	140444346	140444800	53	35	68	51	0.445272	4.45898	0.0351257	0.0818051
ATAC4074	chr1	140456150	140456435	19	4	16	16	0.493847	2.67792	0.242917	0.375629
ATAC4076	chr1	140473422	140473646	16	10	30	32	1.25793	3.3075	0.000119142	0.000669524
ATAC4078	chr1	140490638	140490852	36	20	11	13	-1.20098	3.16691	0.000797723	0.00346748
ATAC4079	chr1	140491572	140491761	16	6	28	16	1.00354	2.90871	0.0104565	0.0301819
ATAC4082	chr1	140514589	140514823	112	64	126	101	0.380794	5.38917	0.0138794	0.0381249
ATAC4083	chr1	140515712	140516428	251	201	279	210	0.120126	6.60878	0.301276	0.441511
ATAC4084	chr1	140516768	140516851	19	12	12	14	-0.240712	2.73899	0.689082	0.804595
ATAC4092	chr1	140732051	140732189	4	6	15	15	1.57198	2.31271	0.00223218	0.00826483
ATAC4094	chr1	140745179	140745461	82	47	74	58	0.0464971	4.77617	0.813924	0.898926
ATAC4095	chr1	140753034	140753140	17	11	18	13	0.156381	2.77727	0.694211	0.808513
ATAC4096	chr1	140753291	140753570	102	92	93	78	-0.175034	5.27058	0.289321	0.428451
ATAC4098	chr1	140859871	140860673	167	125	165	145	0.0973637	5.97306	0.471881	0.615336
ATAC4100	chr1	140892181	140892503	11	2	29	17	1.81536	2.76497	2.17658e-05	0.000152155
ATAC4101	chr1	140897335	140897616	9	5	22	16	1.43524	2.61888	0.00120352	0.00491128
ATAC4109	chr1	140976132	140976400	33	23	37	26	0.180007	3.69991	0.579832	0.714477
ATAC4110	chr1	140977166	140977384	19	13	25	10	0.134437	2.93155	0.813952	0.898926
ATAC4114	chr1	141050187	141050405	19	9	31	10	0.549287	2.9579	0.1975	0.320583
ATAC4115	chr1	141058286	141058509	41	28	42	28	0.0311818	3.9085	1	1
ATAC4116	chr1	141059501	141059647	19	7	16	16	0.309356	2.75083	0.43155	0.57668
ATAC4117	chr1	141069891	141070022	1	0	16	18	4.78589	2.15024	2.12269e-09	3.91621e-08
ATAC4122	chr1	141151338	141151522	65	48	31	25	-0.998942	4.18216	2.72576e-05	0.000184539
ATAC4123	chr1	141152209	141152509	144	95	76	63	-0.768651	5.30153	2.06334e-06	1.88458e-05
ATAC4124	chr1	141164492	141164720	17	15	26	17	0.43389	3.09141	0.249887	0.383666
ATAC4127	chr1	141237165	141237322	15	12	17	11	0.0627208	2.69152	1	1
ATAC4131	chr1	141273341	141273779	40	27	68	54	0.873239	4.33658	0.000105627	0.000606184
ATAC4133	chr1	141275805	141275935	5	8	14	15	1.15313	2.37485	0.0195821	0.0505957
ATAC4136	chr1	141318470	141319252	217	140	248	165	0.21984	6.30679	0.0805413	0.158878
ATAC4137	chr1	141335089	141335264	16	12	26	16	0.591298	2.99689	0.14934	0.257628
ATAC4138	chr1	141351037	141351415	106	80	119	88	0.163684	5.36228	0.336609	0.479606
ATAC4139	chr1	141351469	141351576	15	11	16	9	-0.0453119	2.59318	1	1
ATAC4144	chr1	142142067	142142408	47	27	84	42	0.770883	4.39485	0.00200939	0.00757778
ATAC4164	chr1	144638929	144639154	11	8	18	12	0.662802	2.54591	0.152653	0.261996
ATAC4169	chr1	144993328	144993784	29	22	24	26	-0.0174165	3.49104	1	1
ATAC4173	chr1	145252594	145253027	11	10	14	19	0.65694	2.68378	0.135745	0.238968
ATAC4175	chr1	145350627	145351111	38	29	30	17	-0.499215	3.64102	0.0759643	0.151667
ATAC4176	chr1	145487764	145487943	16	14	35	23	0.955863	3.30055	0.0051662	0.0167173
ATAC4180	chr1	145491459	145491621	23	6	26	26	0.86102	3.17996	0.0114175	0.0324092
ATAC4183	chr1	145549685	145550378	224	159	230	176	0.0944908	6.35124	0.428736	0.573866
ATAC4184	chr1	145586390	145587002	195	132	194	148	0.075837	6.11331	0.564871	0.701861
ATAC4187	chr1	145613866	145614071	22	21	3	3	-2.78022	2.55604	5.82231e-08	7.88362e-07
ATAC4189	chr1	145620253	145620373	24	11	5	4	-1.91934	2.39979	0.000171436	0.000922472
ATAC4190	chr1	145623866	145624597	298	227	304	244	0.0713152	6.7964	0.489559	0.632283
ATAC4191	chr1	145650789	145650979	28	15	28	26	0.338032	3.42538	0.263209	0.398506
ATAC4192	chr1	145661137	145661360	24	8	24	21	0.50608	3.11133	0.153933	0.263823
ATAC4196	chr1	145851069	145851694	204	155	245	203	0.329572	6.39016	0.00346364	0.0119842
ATAC4197	chr1	145853856	145853959	22	14	31	22	0.5656	3.31019	0.0696445	0.141443
ATAC4200	chr1	145937655	145937897	15	7	16	22	0.799646	2.80726	0.0448593	0.099402
ATAC4205	chr1	146253860	146254099	32	19	49	26	0.562711	3.76602	0.0523393	0.112709
ATAC4206	chr1	146268588	146268802	16	8	24	13	0.629925	2.81062	0.122281	0.220531
ATAC4213	chr1	148344969	148345181	10	13	31	13	0.920048	2.94249	0.0322453	0.076284
ATAC4219	chr1	148572024	148572217	10	9	17	11	0.56409	2.49749	0.243231	0.375629
ATAC4231	chr1	150812571	150812840	12	4	21	11	0.99961	2.50676	0.0259787	0.0639638
ATAC4235	chr1	150857895	150858230	20	8	30	14	0.658697	3.01588	0.0956587	0.181842
ATAC4238	chr1	151120626	151120916	15	6	32	17	1.2232	2.98429	0.00157437	0.0061719
ATAC4240	chr1	151235907	151236151	8	0	32	17	2.58931	2.7191	5.2969e-08	7.26843e-07
ATAC4245	chr1	151680220	151680383	10	11	15	15	0.5202	2.60977	0.262735	0.397985
ATAC4246	chr1	151703905	151704132	4	7	16	13	1.38915	2.3109	0.00645191	0.0201476
ATAC4248	chr1	151743689	151744071	27	24	64	56	1.24082	4.20922	3.26133e-07	3.67359e-06
ATAC4254	chr1	151946917	151947234	14	6	32	18	1.32168	2.98681	0.00056069	0.00255562
ATAC4257	chr1	152113762	152113944	9	9	15	12	0.589064	2.44899	0.23295	0.363654
ATAC4258	chr1	152154850	152155028	22	15	23	25	0.384651	3.26007	0.234075	0.365051
ATAC4259	chr1	152159934	152160243	108	83	62	53	-0.720379	5.01347	4.2074e-05	0.000271823
ATAC4260	chr1	152161613	152161819	56	42	31	30	-0.670704	4.10298	0.00636431	0.0199363
ATAC4261	chr1	152166372	152166626	97	63	61	64	-0.340452	4.91101	0.0858623	0.167049
ATAC4262	chr1	152167888	152168102	31	24	51	38	0.702292	3.96413	0.00612705	0.0193001
ATAC4263	chr1	152169449	152169663	61	47	28	19	-1.18599	4.06265	1.4925e-06	1.4204e-05
ATAC4265	chr1	152176761	152176944	25	25	8	16	-1.04092	3.09327	0.00962498	0.0280952
ATAC4267	chr1	152183770	152183999	32	16	11	7	-1.38999	2.90748	0.000543915	0.00248681
ATAC4269	chr1	152239804	152240673	354	271	403	301	0.178882	7.10065	0.0659528	0.135398
ATAC4271	chr1	152387513	152387687	21	13	22	12	0.0105501	2.95285	1	1
ATAC4275	chr1	152840424	152840677	11	4	20	16	1.25996	2.59146	0.00261757	0.00944428
ATAC4276	chr1	152856635	152856777	11	4	14	11	0.738245	2.29205	0.108296	0.200445
ATAC4280	chr1	152926147	152926301	19	10	18	10	-0.0394055	2.72489	1	1
ATAC4282	chr1	153024884	153025067	20	8	17	19	0.375655	2.87987	0.328669	0.471314
ATAC4286	chr1	153191194	153191766	293	216	241	199	-0.199469	6.6194	0.0559527	0.118851
ATAC4287	chr1	153192318	153192570	84	75	73	65	-0.195933	4.98085	0.304675	0.445065
ATAC4288	chr1	153200192	153200280	21	13	11	5	-1.06493	2.56237	0.0213708	0.0544379
ATAC4289	chr1	153204614	153204864	75	47	19	13	-1.9106	4.04185	1.50976e-12	5.35903e-11
ATAC4291	chr1	153275258	153276063	326	261	307	261	-0.0390706	6.90667	0.705685	0.817819
ATAC4296	chr1	153339709	153339915	28	24	6	4	-2.33916	2.84742	5.83608e-08	7.88982e-07
ATAC4297	chr1	153347612	153348411	322	240	267	229	-0.169328	6.77701	0.0913983	0.175546
ATAC4301	chr1	153415933	153416099	32	15	11	4	-1.61751	2.82134	8.23549e-05	0.000488016
ATAC4306	chr1	153553264	153553526	21	20	26	21	0.206656	3.30826	0.594685	0.727353
ATAC4308	chr1	153602086	153602795	424	301	387	331	-0.00187067	7.21945	1	1
ATAC4313	chr1	153723438	153723730	60	26	5	5	-3.04528	3.386	3.3953e-13	1.36288e-11
ATAC4314	chr1	153729180	153729509	9	13	13	11	0.134842	2.48443	0.883062	0.952234
ATAC4318	chr1	153747959	153748170	28	15	6	4	-2.06631	2.63182	9.17548e-06	7.05238e-05
ATAC4319	chr1	153748181	153748451	33	18	8	10	-1.47677	2.97322	0.00016821	0.000907743
ATAC4321	chr1	153766091	153766671	48	34	27	11	-1.09608	3.70335	0.000119182	0.000669656
ATAC4322	chr1	153790403	153790688	13	11	13	16	0.281237	2.65628	0.583377	0.717404
ATAC4323	chr1	153792021	153792200	27	15	7	9	-1.36768	2.75292	0.00127324	0.00514881
ATAC4324	chr1	153794720	153795043	61	34	62	47	0.210765	4.43215	0.347497	0.490922
ATAC4327	chr1	153800776	153801093	10	10	21	21	1.07179	2.85597	0.00719179	0.0220288
ATAC4329	chr1	153832023	153832164	15	11	10	3	-0.975662	2.26193	0.0533645	0.114474
ATAC4337	chr1	153918654	153918873	19	9	15	8	-0.270235	2.58279	0.672001	0.792311
ATAC4338	chr1	153937175	153937921	187	113	186	175	0.285611	6.0993	0.0234493	0.0588666
ATAC4341	chr1	153969380	153969639	46	18	18	14	-0.970213	3.39023	0.00581221	0.0184409
ATAC4343	chr1	154012712	154012904	9	8	15	11	0.616424	2.39013	0.222296	0.350577
ATAC4344	chr1	154015509	154015885	22	11	25	19	0.423375	3.11579	0.208738	0.334663
ATAC4352	chr1	154233469	154233918	126	89	107	88	-0.129532	5.42194	0.421737	0.56699
ATAC4353	chr1	154246976	154247402	25	23	43	32	0.651292	3.75425	0.0248097	0.0616297
ATAC4354	chr1	154275054	154275686	62	39	40	27	-0.579021	4.16366	0.0157851	0.0424501
ATAC4356	chr1	154358424	154358666	39	36	34	25	-0.336397	3.87237	0.178137	0.295655
ATAC4358	chr1	154372186	154372406	38	29	29	31	-0.147177	3.79997	0.663315	0.786282
ATAC4360	chr1	154378918	154379146	5	1	15	11	2.08101	2.03149	0.000537602	0.00247084
ATAC4362	chr1	154408690	154408947	14	9	25	17	0.872481	2.90076	0.0249257	0.0617998
ATAC4364	chr1	154430221	154430432	37	14	10	6	-1.63277	2.91627	0.000189667	0.00100595
ATAC4366	chr1	154472211	154472461	34	16	40	34	0.576425	3.75082	0.0272366	0.0665535
ATAC4368	chr1	154515272	154515489	33	17	5	4	-2.43039	2.76509	1.00088e-07	1.27902e-06
ATAC4370	chr1	154528238	154528476	36	17	28	20	-0.12944	3.46743	0.844792	0.92222
ATAC4376	chr1	154593043	154593299	57	36	16	16	-1.52029	3.76359	1.35533e-07	1.66987e-06
ATAC4377	chr1	154593637	154593903	40	24	38	33	0.160783	3.87112	0.551649	0.689516
ATAC4378	chr1	154613253	154613893	280	224	242	205	-0.164463	6.62806	0.122997	0.221633
ATAC4379	chr1	154615403	154615543	34	25	26	21	-0.315697	3.54821	0.329757	0.472291
ATAC4381	chr1	154635513	154635710	22	11	7	4	-1.55268	2.40109	0.0019242	0.00728721
ATAC4383	chr1	154647053	154647362	11	4	52	31	2.45833	3.43065	5.15418e-12	1.64344e-10
ATAC4384	chr1	154657019	154657259	10	6	36	27	1.97138	3.15695	9.69457e-08	1.24404e-06
ATAC4385	chr1	154662361	154662947	62	28	61	37	0.139457	4.30541	0.558394	0.695967
ATAC4386	chr1	154749457	154750618	339	249	316	278	0.0264365	6.93633	0.798284	0.887381
ATAC4387	chr1	154751774	154751945	76	46	60	38	-0.303898	4.53357	0.179422	0.297501
ATAC4388	chr1	154760966	154761299	19	11	44	46	1.59078	3.72309	5.60622e-08	7.65376e-07
ATAC4389	chr1	154802018	154802186	7	4	15	17	1.53013	2.39371	0.0019242	0.00728721
ATAC4396	chr1	154882689	154882906	18	9	40	22	1.20149	3.30076	0.000406611	0.00194563
ATAC4398	chr1	154890325	154890474	24	7	16	9	-0.288269	2.68996	0.700508	0.813686
ATAC4400	chr1	154892618	154892809	10	8	37	21	1.68226	3.10209	1.37146e-05	0.000100605
ATAC4401	chr1	154895351	154895482	4	5	14	21	1.94194	2.43515	0.000127535	0.000712493
ATAC4404	chr1	154939433	154939613	18	9	35	15	0.88924	3.10538	0.0192037	0.0498307
ATAC4405	chr1	154943401	154943706	19	11	25	22	0.65422	3.123	0.0506654	0.109643
ATAC4412	chr1	155113914	155114330	74	49	30	25	-1.14599	4.24813	1.36588e-06	1.3127e-05
ATAC4414	chr1	155125269	155125470	30	19	23	13	-0.431427	3.24371	0.190386	0.311864
ATAC4415	chr1	155127662	155127876	24	15	22	26	0.310766	3.29006	0.342991	0.485995
ATAC4416	chr1	155139409	155139635	28	16	35	34	0.65786	3.63441	0.0191769	0.0497642
ATAC4419	chr1	155154963	155155189	27	16	9	3	-1.80919	2.67797	5.2663e-05	0.000330877
ATAC4420	chr1	155155839	155156113	18	18	18	13	-0.203903	2.95098	0.627363	0.755688
ATAC4421	chr1	155174358	155174591	20	28	5	2	-2.74714	2.71323	1.07375e-07	1.35163e-06
ATAC4422	chr1	155179245	155180456	245	172	225	176	-0.0455212	6.40273	0.696928	0.810931
ATAC4425	chr1	155233901	155234124	31	27	45	26	0.297276	3.81158	0.352814	0.496668
ATAC4426	chr1	155248940	155249219	20	12	43	31	1.2139	3.54342	4.75878e-05	0.00030264
ATAC4427	chr1	155272076	155272430	38	29	61	35	0.523527	4.12605	0.0388274	0.0884547
ATAC4429	chr1	155334473	155335000	133	115	138	115	0.0363181	5.71713	0.870477	0.943092
ATAC4432	chr1	155390160	155390411	45	20	12	9	-1.59876	3.24639	1.80495e-05	0.00012869
ATAC4434	chr1	155396608	155397006	108	66	91	53	-0.262298	5.04641	0.170212	0.285426
ATAC4437	chr1	155404145	155404310	27	11	18	24	0.168807	3.17052	0.677677	0.796222
ATAC4440	chr1	155488662	155488928	10	3	21	16	1.50202	2.56544	0.00047332	0.00221788
ATAC4441	chr1	155500099	155500409	18	9	40	24	1.24792	3.33241	0.000162345	0.000878509
ATAC4443	chr1	155512346	155512857	30	11	36	25	0.585295	3.47821	0.0545572	0.116284
ATAC4444	chr1	155526332	155526618	26	22	61	37	1.03241	3.97879	0.000140216	0.000774571
ATAC4447	chr1	155532616	155532837	28	20	10	10	-1.24182	2.96291	0.00131892	0.00530558
ATAC4449	chr1	155551463	155551660	37	9	19	12	-0.524275	3.09007	0.279467	0.4176
ATAC4452	chr1	155587292	155587573	63	40	59	46	0.0392423	4.46411	0.892533	0.956388
ATAC4453	chr1	155593950	155594108	27	22	34	31	0.416664	3.6533	0.160342	0.272676
ATAC4454	chr1	155595759	155595947	6	8	24	13	1.39691	2.59917	0.00261757	0.00944428
ATAC4455	chr1	155596384	155596669	29	23	41	44	0.718624	3.90752	0.00865347	0.0257636
ATAC4456	chr1	155596717	155596824	16	6	17	9	0.249298	2.50546	0.560291	0.697279
ATAC4460	chr1	155742203	155742286	14	16	19	16	0.230517	2.9169	0.623696	0.752846
ATAC4461	chr1	155744396	155744504	9	5	19	16	1.31742	2.54763	0.00382219	0.0129948
ATAC4462	chr1	155746767	155747457	224	156	230	199	0.187231	6.39077	0.0933838	0.178228
ATAC4464	chr1	155769880	155770118	3	5	19	13	1.97743	2.30541	0.000183426	0.000976952
ATAC4465	chr1	155805169	155805394	15	12	10	6	-0.73512	2.38631	0.126488	0.226265
ATAC4468	chr1	155950430	155950697	28	20	24	15	-0.287071	3.27987	0.386163	0.531082
[truncated: 40,951 more rows]

## Sheet: CRX_GroupA_Dependent
chr1	5060309	5060540	CRX.6
chr1	34327931	34328152	CRX.22
chr1	39506791	39506969	CRX.38
chr1	39531057	39531231	CRX.40
chr1	59220179	59220349	CRX.71
chr1	66411024	66411292	CRX.89
chr1	66732997	66733131	CRX.91
chr1	74895271	74895504	CRX.106
chr1	74897606	74897742	CRX.107
chr1	74905576	74905694	CRX.110
chr1	78652275	78652388	CRX.125
chr1	80336233	80336405	CRX.127
chr1	88053232	88053452	CRX.140
chr1	94369559	94369742	CRX.160
chr1	95566623	95566813	CRX.166
chr1	99534903	99535082	CRX.169
chr1	132608998	132609218	CRX.193
chr1	135983543	135983702	CRX.211
chr1	136317097	136317283	CRX.213
chr1	136317677	136317851	CRX.214
chr1	136388052	136388140	CRX.217
chr1	136455159	136455392	CRX.218
chr1	138029437	138029623	CRX.237
chr1	152169460	152169638	CRX.252
chr1	152176816	152176907	CRX.253
chr1	172106018	172106186	CRX.294
chr1	172141864	172142019	CRX.295
chr1	173162928	173163121	CRX.297
chr1	173167705	173167866	CRX.298
chr1	174415748	174415888	CRX.306
chr1	180264663	180264751	CRX.322
chr1	182780280	182780397	CRX.332
chr10	7445374	7445691	CRX.381
chr10	18730823	18730977	CRX.395
chr10	18731676	18731707	CRX.396
chr10	18861383	18861600	CRX.400
chr10	18862237	18862381	CRX.401
chr10	44251466	44251648	CRX.457
chr10	62844556	62844668	CRX.495
chr10	66563727	66563875	CRX.499
chr10	70811918	70812032	CRX.514
chr10	74434522	74434696	CRX.520
chr10	74439253	74439468	CRX.521
chr10	74976485	74976693	CRX.525
chr10	76287340	76287505	CRX.531
chr10	76501605	76501843	CRX.536
chr10	77386679	77386819	CRX.539
chr10	77481663	77481845	CRX.540
chr10	77756626	77756772	CRX.541
chr10	77773588	77773778	CRX.543
chr10	77779026	77779148	CRX.544
chr10	78998682	78998861	CRX.546
chr10	79156399	79156608	CRX.547
chr10	79513886	79514010	CRX.555
chr10	79514785	79515037	CRX.556
chr10	79794634	79794792	CRX.563
chr10	79794916	79795173	CRX.564
chr10	80270987	80271100	CRX.577
chr10	80879226	80879346	CRX.589
chr10	84381165	84381315	CRX.594
chr10	84388598	84388764	CRX.595
chr10	110684770	110684899	CRX.647
chr10	117113933	117114059	CRX.656
chr10	117432097	117432386	CRX.659
chr10	117438903	117439053	CRX.660
chr10	117439123	117439164	CRX.661
chr10	117579658	117579790	CRX.664
chr10	119472482	119472610	CRX.673
chr10	126646638	126646905	CRX.687
chr10	127761102	127761193	CRX.694
chr11	3864449	3864535	CRX.706
chr11	4022820	4023012	CRX.707
chr11	4802071	4802300	CRX.714
chr11	4892549	4892798	CRX.715
chr11	4896737	4896866	CRX.716
chr11	6558203	6558341	CRX.726
chr11	17064106	17064331	CRX.733
chr11	18913323	18913443	CRX.737
chr11	22910856	22911021	CRX.756
chr11	54118980	54119172	CRX.812
chr11	59001226	59001392	CRX.831
chr11	59001560	59001691	CRX.832
chr11	67495378	67495704	CRX.867
chr11	67508722	67508900	CRX.868
chr11	67516659	67516855	CRX.869
chr11	68787680	68787884	CRX.875
chr11	69806677	69806792	CRX.898
chr11	69830643	69830742	CRX.901
chr11	69839460	69839561	CRX.902
chr11	69839801	69839946	CRX.903
chr11	70484313	70484465	CRX.909
chr11	70485077	70485275	CRX.910
chr11	70502167	70502255	CRX.911
chr11	71931542	71931837	CRX.921
chr11	74997203	74997274	CRX.930
chr11	75591641	75591901	CRX.937
chr11	75606944	75607116	CRX.938
chr11	75984685	75984814	CRX.941
chr11	77580185	77580277	CRX.946
chr11	78158830	78159091	CRX.952
chr11	78161020	78161129	CRX.954
chr11	78312382	78312644	CRX.955
chr11	78568409	78568596	CRX.961
chr11	78596452	78596646	CRX.963
chr11	78596890	78597021	CRX.964
chr11	78619547	78619630	CRX.965
chr11	80025841	80026100	CRX.975
chr11	82681544	82681801	CRX.983
chr11	83780994	83781181	CRX.986
chr11	83874246	83874405	CRX.987
chr11	87391397	87391515	CRX.1008
chr11	87998497	87998724	CRX.1012
chr11	87999656	87999935	CRX.1013
chr11	88734779	88734970	CRX.1024
chr11	88735120	88735253	CRX.1025
chr11	88924200	88924391	CRX.1030
chr11	94075273	94075395	CRX.1039
chr11	97522946	97523148	CRX.1068
chr11	97529561	97529702	CRX.1069
chr11	98463745	98463944	CRX.1077
chr11	101328761	101328853	CRX.1090
chr11	101524736	101524891	CRX.1092
chr11	101530916	101531126	CRX.1094
chr11	101534811	101534939	CRX.1095
chr11	106634562	106634699	CRX.1128
chr11	106637234	106637431	CRX.1129
chr11	106638190	106638327	CRX.1130
chr11	106860236	106860411	CRX.1137
chr11	115685858	115686044	CRX.1171
chr11	115694641	115694782	CRX.1172
chr11	115695210	115695365	CRX.1173
chr11	116272278	116272418	CRX.1178
chr11	116518035	116518181	CRX.1180
chr11	116518294	116518538	CRX.1181
chr11	116674464	116674592	CRX.1183
chr11	116989560	116989719	CRX.1186
chr11	116995579	116995751	CRX.1187
chr11	117027003	117027174	CRX.1188
chr11	117245661	117245893	CRX.1189
chr11	117246348	117246499	CRX.1190
chr11	117269682	117269803	CRX.1192
chr11	117834084	117834219	CRX.1195
chr11	118066150	118066304	CRX.1197
chr11	120222694	120222879	CRX.1210
chr11	120227619	120227836	CRX.1211
chr11	120314674	120314874	CRX.1213
chr12	31054691	31054928	CRX.1268
chr12	53025914	53026109	CRX.1293
chr12	53026408	53026537	CRX.1294
chr12	53892099	53892248	CRX.1301
chr12	70458321	70458391	CRX.1314
chr12	73154904	73155123	CRX.1331
chr12	75010277	75010409	CRX.1344
chr12	76765550	76765745	CRX.1347
chr12	77649061	77649153	CRX.1351
chr12	77946048	77946202	CRX.1355
chr12	78055408	78055531	CRX.1357
chr12	80083551	80083782	CRX.1359
chr12	80112002	80112121	CRX.1360
chr12	80311454	80311575	CRX.1364
chr12	80317184	80317395	CRX.1365
chr12	81860509	81860681	CRX.1372
chr12	81860841	81860946	CRX.1373
chr12	87419574	87419704	CRX.1404
chr12	87762511	87762617	CRX.1405
chr12	87794696	87794958	CRX.1407
chr12	87797407	87797502	CRX.1408
chr12	99982141	99982405	CRX.1429
chr12	103852678	103852834	CRX.1446
chr12	109511773	109511886	CRX.1459
chr12	109514605	109514711	CRX.1460
chr12	111691933	111692084	CRX.1471
chr12	111945831	111946039	CRX.1478
chr12	112084220	112084400	CRX.1481
chr12	112903781	112903895	CRX.1485
chr12	113221174	113221319	CRX.1488
chr12	118921594	118921797	CRX.1505
chr13	21544873	21545019	CRX.1521
chr13	23790946	23791156	CRX.1527
chr13	23829032	23829211	CRX.1528
chr13	23984518	23984708	CRX.1532
chr13	24475855	24476012	CRX.1535
chr13	30753859	30753979	CRX.1543
chr13	41307130	41307335	CRX.1560
chr13	44044062	44044238	CRX.1574
chr13	49054022	49054205	CRX.1600
chr13	49344062	49344177	CRX.1604
chr13	49346055	49346407	CRX.1605
chr13	51268045	51268248	CRX.1607
chr13	55292591	55292830	CRX.1619
chr13	55567508	55567595	CRX.1621
chr13	96014923	96015183	CRX.1686
chr13	99776936	99777072	CRX.1717
chr13	99777236	99777368	CRX.1718
chr13	100128668	100128756	CRX.1721
chr13	100224849	100224988	CRX.1725
chr13	100326780	100326890	CRX.1729
chr13	102461175	102461348	CRX.1731
chr13	102529740	102529851	CRX.1733
chr13	107801205	107801336	CRX.1741
chr13	107803792	107804018	CRX.1742
chr13	118379247	118379414	CRX.1753
chr13	118382698	118382962	CRX.1754
chr13	118390478	118390689	CRX.1756
chr14	32158137	32158240	CRX.1814
chr14	34277353	34277519	CRX.1818
chr14	35474230	35474499	CRX.1833
chr14	35475502	35475590	CRX.1835
chr14	35477395	35477578	CRX.1836
chr14	37914794	37915019	CRX.1842
chr14	46263361	46263444	CRX.1845
chr14	48093747	48093816	CRX.1848
chr14	51537028	51537177	CRX.1861
chr14	52730234	52730342	CRX.1869
chr14	52730710	52730857	CRX.1871
chr14	60790414	60790615	CRX.1902
chr14	63812044	63812182	CRX.1924
chr14	64612560	64612749	CRX.1928
chr14	65060319	65060558	CRX.1933
chr14	65192702	65192790	CRX.1936
chr14	65202422	65202600	CRX.1939
chr14	65204241	65204527	CRX.1940
chr14	70687494	70687653	CRX.1954
chr14	87540212	87540351	CRX.1970
chr14	106130472	106130620	CRX.1977
chr14	106292411	106292570	CRX.1981
chr14	118529796	118529922	CRX.1984
chr14	120674123	120674262	CRX.1992
chr15	3943734	3943938	CRX.2004
chr15	7392909	7393037	CRX.2015
chr15	9026778	9026938	CRX.2021
chr15	9040672	9040905	CRX.2022
chr15	12670135	12670272	CRX.2034
chr15	31253893	31254150	CRX.2044
chr15	34013502	34013619	CRX.2054
chr15	36658578	36658719	CRX.2068
chr15	43114865	43115055	CRX.2080
chr15	64147053	64147222	CRX.2096
chr15	66762307	66762432	CRX.2101
chr15	75643286	75643501	CRX.2135
chr15	76649258	76649368	CRX.2146
chr15	76778869	76778957	CRX.2148
chr15	79788956	79789094	CRX.2159
chr15	79928478	79928624	CRX.2160
chr15	80088135	80088261	CRX.2166
chr15	80632709	80632883	CRX.2171
chr15	81634909	81635108	CRX.2177
chr15	81688740	81689087	CRX.2181
chr15	81837901	81838183	CRX.2186
chr15	82073362	82073485	CRX.2187
chr15	82972166	82972280	CRX.2192
chr15	83291499	83291598	CRX.2194
chr15	83999383	83999557	CRX.2197
chr15	85577192	85577285	CRX.2201
chr15	86309303	86309540	CRX.2209
chr15	90847666	90847835	CRX.2220
chr15	93344182	93344297	CRX.2225
chr15	93345386	93345485	CRX.2226
chr15	97796226	97796362	CRX.2237
chr15	98437372	98437506	CRX.2242
chr15	98700664	98700835	CRX.2245
chr15	98724972	98725104	CRX.2247
chr15	98763941	98764041	CRX.2249
chr15	98771243	98771395	CRX.2250
chr15	98776914	98777078	CRX.2251
chr15	99230550	99230660	CRX.2256
chr15	100945996	100946267	CRX.2263
chr15	102502611	102502706	CRX.2277
chr16	11205706	11205859	CRX.2298
chr16	17920792	17921046	CRX.2308
chr16	20538107	20538204	CRX.2318
chr16	33692206	33692416	CRX.2352
chr16	34901297	34901387	CRX.2357
chr16	34956939	34957027	CRX.2358
chr16	34958991	34959182	CRX.2359
chr16	35413250	35413471	CRX.2361
chr16	35419048	35419209	CRX.2362
chr16	56204293	56204472	CRX.2397
chr16	64873283	64873427	CRX.2406
chr16	91010808	91010919	CRX.2428
chr16	91620927	91621020	CRX.2429
chr16	92295536	92295733	CRX.2434
chr16	96339773	96340049	CRX.2443
chr16	96346505	96346758	CRX.2444
chr17	23876474	23876688	CRX.2486
chr17	24340022	24340112	CRX.2490
chr17	24341221	24341337	CRX.2491
chr17	27798318	27798494	CRX.2521
chr17	28501514	28501689	CRX.2530
chr17	30731479	30731630	CRX.2543
chr17	34726624	34726694	CRX.2562
chr17	35101597	35101845	CRX.2567
chr17	35379266	35379414	CRX.2570
chr17	35958566	35958670	CRX.2574
chr17	35959628	35959714	CRX.2575
chr17	35971138	35971330	CRX.2576
chr17	35994098	35994234	CRX.2578
chr17	45867231	45867503	CRX.2592
chr17	47047218	47047490	CRX.2603
chr17	47052179	47052411	CRX.2605
chr17	47054458	47054734	CRX.2606
chr17	47065045	47065202	CRX.2608
chr17	47508492	47508604	CRX.2612
chr17	47518989	47519193	CRX.2613
chr17	47522148	47522407	CRX.2614
chr17	47536112	47536381	CRX.2617
chr17	48203083	48203171	CRX.2621
chr17	49096555	49096652	CRX.2629
chr17	59130711	59130952	CRX.2651
chr17	66788937	66788993	CRX.2663
chr17	71534210	71534372	CRX.2669
chr17	71830006	71830221	CRX.2670
chr17	73287073	73287254	CRX.2675
chr17	74691069	74691296	CRX.2682
chr17	81139866	81139984	CRX.2693
chr17	84261926	84262191	CRX.2699
chr17	84495976	84496100	CRX.2700
chr17	84505733	84506217	CRX.2701
chr17	84577108	84577264	CRX.2704
chr17	84587926	84588043	CRX.2705
chr17	87210306	87210503	CRX.2722
chr17	87512268	87512401	CRX.2725
chr18	13106754	13106914	CRX.2744
chr18	23970423	23970579	CRX.2759
chr18	34945594	34945726	CRX.2776
chr18	34953577	34953807	CRX.2777
chr18	36045722	36045830	CRX.2783
chr18	38577095	38577229	CRX.2794
chr18	43036226	43036398	CRX.2813
chr18	43551141	43551324	CRX.2815
chr18	46368652	46368861	CRX.2821
chr18	53807093	53807198	CRX.2828
chr18	61376981	61377219	CRX.2843
chr18	61379966	61380132	CRX.2844
chr18	61388827	61389003	CRX.2845
chr18	61478208	61478313	CRX.2848
chr18	61491126	61491277	CRX.2851
chr18	65210427	65210599	CRX.2865
chr18	65211673	65211788	CRX.2866
chr18	65744196	65744279	CRX.2871
chr18	66099433	66099641	CRX.2876
chr18	66118817	66118930	CRX.2878
chr18	67827839	67828028	CRX.2887
chr18	73915051	73915254	CRX.2894
chr18	74937090	74937255	CRX.2898
chr18	75846923	75847085	CRX.2904
chr18	77970999	77971145	CRX.2914
chr18	82137339	82137495	CRX.2927
chr18	83006800	83007033	CRX.2935
chr18	83090095	83090302	CRX.2938
chr18	83091484	83091576	CRX.2939
chr19	3325911	3326092	CRX.2942
chr19	4032761	4032953	CRX.2948
chr19	4120252	4120412	CRX.2953
chr19	4948322	4948485	CRX.2961
chr19	5023675	5023812	CRX.2963
chr19	5924942	5925075	CRX.2973
chr19	6377369	6377565	CRX.2981
chr19	7286834	7287100	CRX.2990
chr19	8891532	8891852	CRX.2999
chr19	8935670	8935768	CRX.3000
chr19	8960132	8960341	CRX.3004
chr19	10683156	10683319	CRX.3016
chr19	11886917	11887060	CRX.3022
chr19	11892073	11892319	CRX.3024
chr19	23223498	23223619	CRX.3045
chr19	25316185	25316273	CRX.3053
chr19	27300069	27300234	CRX.3063
chr19	36912892	36913104	CRX.3079
chr19	36913523	36913638	CRX.3080
chr19	37286035	37286240	CRX.3084
chr19	41354167	41354357	CRX.3096
chr19	42082679	42082848	CRX.3102
chr19	42096722	42096971	CRX.3104
chr19	42645314	42645402	CRX.3108
chr19	45516342	45516469	CRX.3128
chr19	46227694	46227760	CRX.3137
chr19	46400778	46400868	CRX.3139
chr19	46637709	46637926	CRX.3144
chr19	46638335	46638470	CRX.3145
chr19	53218346	53218519	CRX.3158
chr19	53866207	53866500	CRX.3163
chr19	56692220	56692430	CRX.3178
chr2	3385910	3386058	CRX.3188
chr2	3634785	3635001	CRX.3193
chr2	6300708	6300959	CRX.3206
chr2	6304980	6305068	CRX.3207
chr2	6795396	6795626	CRX.3209
chr2	17959338	17959533	CRX.3221
chr2	25833233	25833384	CRX.3231
chr2	26155760	26155875	CRX.3234
chr2	26175163	26175312	CRX.3235
chr2	27534711	27534862	CRX.3241
chr2	28077031	28077152	CRX.3243
chr2	29101305	29101478	CRX.3244
chr2	29948209	29948365	CRX.3250
chr2	32252045	32252186	CRX.3265
chr2	32274223	32274509	CRX.3266
chr2	32305072	32305309	CRX.3269
chr2	32684878	32685193	CRX.3272
chr2	32688236	32688416	CRX.3273
chr2	34229961	34230087	CRX.3281
chr2	60383627	60383872	CRX.3319
chr2	69422532	69422670	CRX.3328
chr2	76211151	76211330	CRX.3351
chr2	79479202	79479331	CRX.3364
chr2	84543829	84543931	CRX.3367
chr2	90719713	90719853	CRX.3374
chr2	90720417	90720595	CRX.3375
chr2	90751160	90751263	CRX.3376
chr2	91016409	91016733	CRX.3377
chr2	93793132	93793206	CRX.3393
chr2	103212763	103213106	CRX.3411
chr2	103963403	103963499	CRX.3417
chr2	112127401	112127570	CRX.3428
chr2	118978092	118978257	CRX.3453
chr2	121185153	121185256	CRX.3472
chr2	127082578	127082764	CRX.3487
chr2	127100594	127100835	CRX.3488
chr2	127101079	127101265	CRX.3489
chr2	129006335	129006512	CRX.3503
chr2	129408388	129408535	CRX.3507
chr2	129416605	129416740	CRX.3508
chr2	129628485	129628737	CRX.3510
chr2	129631296	129631595	CRX.3511
chr2	131672083	131672251	CRX.3517
chr2	140028329	140028601	CRX.3541
chr2	153065178	153065361	CRX.3576
chr2	153241200	153241403	CRX.3579
chr2	153252946	153253061	CRX.3580
chr2	154232544	154232717	CRX.3582
chr2	154248001	154248135	CRX.3583
chr2	154620127	154620256	CRX.3587
chr2	154621889	154621972	CRX.3588
chr2	154844863	154844949	CRX.3589
chr2	155799111	155799463	CRX.3595
chr2	156542098	156542186	CRX.3600
chr2	156816773	156816834	CRX.3604
chr2	157753681	157753839	CRX.3606
chr2	165681627	165681884	CRX.3632
chr2	165713803	165714028	CRX.3634
chr2	166223713	166223866	CRX.3636
chr2	166885211	166885340	CRX.3638
chr2	167006684	167006926	CRX.3642
chr2	167012096	167012429	CRX.3643
chr2	179370726	179370887	CRX.3661
chr2	180192091	180192230	CRX.3669
chr2	181313541	181313787	CRX.3678
chr2	181314099	181314238	CRX.3679
chr2	181315286	181315490	CRX.3680
chr2	181575429	181575553	CRX.3682
chr3	33025205	33025349	CRX.3733
chr3	55588192	55588306	CRX.3762
chr3	60306158	60306326	CRX.3767
chr3	62145407	62145506	CRX.3770
chr3	85689912	85690133	CRX.3799
chr3	88223921	88224055	CRX.3812
chr3	88426299	88426443	CRX.3815
chr3	95737131	95737314	CRX.3837
chr3	95894221	95894336	CRX.3840
chr3	96502998	96503210	CRX.3846
chr3	104441702	104441943	CRX.3863
chr3	107484021	107484142	CRX.3879
chr3	107497952	107498091	CRX.3880
chr3	108514271	108514518	CRX.3884
chr3	121746233	121746340	CRX.3888
chr3	126300991	126301132	CRX.3896
chr3	138442188	138442374	CRX.3924
chr3	138476356	138476535	CRX.3926
chr3	152011236	152011350	CRX.3943
chr3	152014551	152014687	CRX.3944
chr3	152016230	152016317	CRX.3945
chr4	10933363	10933514	CRX.3958
chr4	12012407	12012496	CRX.3962
chr4	21859458	21859602	CRX.3967
chr4	33117670	33117863	CRX.3972
chr4	40800216	40800416	CRX.3982
chr4	45216617	45216849	CRX.4006
chr4	45979542	45979775	CRX.4011
chr4	45986468	45986638	CRX.4015
chr4	53646721	53646826	CRX.4033
chr4	62129898	62130045	CRX.4047
chr4	99600031	99600136	CRX.4090
chr4	102433784	102433872	CRX.4099
chr4	102786267	102786431	CRX.4102
chr4	106498843	106499014	CRX.4104
chr4	106581135	106581228	CRX.4105
chr4	106805947	106806143	CRX.4108
chr4	107638299	107638393	CRX.4116
chr4	115526475	115526592	CRX.4124
chr4	115528662	115528773	CRX.4125
chr4	115706018	115706181	CRX.4128
chr4	116079391	116079499	CRX.4131
chr4	117543932	117544081	CRX.4142
chr4	117545346	117545550	CRX.4143
chr4	118784942	118785103	CRX.4148
chr4	123242867	123242999	CRX.4160
chr4	128398408	128398490	CRX.4173
chr4	128398600	128398797	CRX.4174
chr4	131607263	131607593	CRX.4195
chr4	131613329	131613533	CRX.4197
chr4	131619487	131619733	CRX.4198
chr4	132607493	132607676	CRX.4204
chr4	133527655	133527809	CRX.4214
chr4	134480503	134480633	CRX.4221
chr4	137322370	137322533	CRX.4236
chr4	137805396	137805530	CRX.4242
chr4	138009275	138009359	CRX.4245
chr4	140205266	140205467	CRX.4252
chr4	140462261	140462360	CRX.4254
chr4	140513560	140513851	CRX.4255
chr4	140609182	140609324	CRX.4256
chr4	140767693	140767826	CRX.4258
chr4	144481677	144481841	CRX.4264
chr4	147461374	147461462	CRX.4267
chr4	148174090	148174254	CRX.4275
chr4	148178417	148178546	CRX.4276
chr4	148263196	148263530	CRX.4281
chr4	148265697	148265912	CRX.4282
chr4	148697916	148698143	CRX.4291
chr4	148721833	148722025	CRX.4293
chr4	148929251	148929423	CRX.4294
chr4	148941559	148941706	CRX.4295
chr4	148944317	148944410	CRX.4298
chr4	149124772	149124875	CRX.4304
chr4	149127031	149127243	CRX.4305
chr4	149604912	149605304	CRX.4310
chr4	151385095	151385242	CRX.4320
chr4	151673936	151674146	CRX.4323
chr4	151676159	151676308	CRX.4324
chr4	151690401	151690598	CRX.4325
chr4	153329922	153330113	CRX.4334
chr4	154273151	154273459	CRX.4339
chr4	154340454	154340624	CRX.4340
chr4	154454505	154454624	CRX.4343
chr4	154870058	154870247	CRX.4348
chr4	154896476	154896757	CRX.4349
chr4	154912296	154912554	CRX.4350
chr5	22252811	22252932	CRX.4367
chr5	23958755	23958881	CRX.4379
chr5	25030255	25030362	CRX.4386
chr5	25031820	25031976	CRX.4387
chr5	30474451	30474575	CRX.4398
chr5	34627131	34627312	CRX.4416
chr5	38614015	38614173	CRX.4434
chr5	44601438	44601526	CRX.4450
chr5	73033945	73034113	CRX.4468
chr5	93336588	93336854	CRX.4497
chr5	96589557	96589724	CRX.4502
chr5	100549929	100550043	CRX.4508
chr5	100646716	100646920	CRX.4510
chr5	102193456	102193619	CRX.4515
chr5	108818843	108819051	CRX.4545
chr5	113567913	113568061	CRX.4557
chr5	115746015	115746160	CRX.4571
chr5	115851034	115851173	CRX.4574
chr5	115884810	115885010	CRX.4580
chr5	115925442	115925636	CRX.4585
chr5	115925751	115925997	CRX.4586
chr5	115956379	115956523	CRX.4590
chr5	116180520	116180838	CRX.4593
chr5	116464090	116464183	CRX.4595
chr5	116467544	116467717	CRX.4596
chr5	118663973	118664222	CRX.4602
chr5	121831264	121831472	CRX.4609
chr5	121834416	121834582	CRX.4610
chr5	123725019	123725194	CRX.4624
chr5	123760337	123760465	CRX.4625
chr5	124197790	124197898	CRX.4628
chr5	125784854	125785050	CRX.4633
chr5	125817538	125817714	CRX.4635
chr5	130088564	130088747	CRX.4637
chr5	130668319	130668477	CRX.4646
chr5	136271019	136271158	CRX.4663
chr5	136310745	136310913	CRX.4664
chr5	138068782	138068949	CRX.4680
chr5	144077695	144077834	CRX.4710
chr5	147228365	147228605	CRX.4718
chr5	147570029	147570130	CRX.4721
chr6	8309573	8309681	CRX.4750
chr6	22279266	22279739	CRX.4760
chr6	22282662	22282937	CRX.4761
chr6	30122664	30122965	CRX.4787
chr6	30129943	30130065	CRX.4791
chr6	39758604	39758835	CRX.4815
chr6	49271428	49271587	CRX.4831
chr6	51494485	51494685	CRX.4836
chr6	52790871	52791058	CRX.4844
chr6	54546402	54546499	CRX.4849
chr6	55286077	55286246	CRX.4853
chr6	58783530	58783737	CRX.4862
chr6	82721908	82722091	CRX.4883
chr6	83138118	83138254	CRX.4892
chr6	83388957	83389156	CRX.4896
chr6	83648080	83648272	CRX.4898
chr6	83653529	83653698	CRX.4899
chr6	86988533	86988706	CRX.4910
chr6	91603880	91603973	CRX.4925
chr6	91605970	91606101	CRX.4926
chr6	91613653	91613873	CRX.4927
chr6	91618475	91618643	CRX.4928
chr6	91635917	91636168	CRX.4929
chr6	115840736	115841010	CRX.4965
chr6	115856627	115856762	CRX.4967
chr6	115878835	115879101	CRX.4968
chr6	115880287	115880465	CRX.4969
chr6	115881693	115881962	CRX.4970
chr6	115884197	115884438	CRX.4971
chr6	115888171	115888557	CRX.4972
chr6	115888750	115889232	CRX.4973
chr6	117869415	117869530	CRX.4980
chr6	117869641	117869763	CRX.4981
chr6	124718345	124718438	CRX.4999
chr6	125104256	125104369	CRX.5010
chr6	127058669	127058835	CRX.5017
chr6	129488712	129488980	CRX.5025
chr6	145200450	145200622	CRX.5054
chr6	146992385	146992638	CRX.5061
chr7	4088002	4088098	CRX.5070
chr7	4701355	4701454	CRX.5079
chr7	4818459	4818708	CRX.5081
chr7	6122733	6122904	CRX.5088
chr7	13540159	13540332	CRX.5101
chr7	16688875	16689032	CRX.5115
chr7	19865362	19865481	CRX.5130
chr7	19926909	19927153	CRX.5131
chr7	26430379	26430467	CRX.5159
chr7	29477700	29477825	CRX.5172
chr7	29552746	29552859	CRX.5175
chr7	29592710	29592904	CRX.5177
chr7	29969311	29969399	CRX.5181
chr7	36373059	36373252	CRX.5209
chr7	52420004	52420143	CRX.5233
chr7	53078734	53078903	CRX.5242
chr7	53080057	53080216	CRX.5243
chr7	54082918	54083227	CRX.5248
chr7	54094834	54095046	CRX.5250
chr7	54159834	54159999	CRX.5252
chr7	54169787	54169964	CRX.5253
chr7	72780801	72781007	CRX.5263
chr7	73340907	73341129	CRX.5269
chr7	75279877	75279990	CRX.5275
chr7	77598107	77598341	CRX.5279
chr7	87517187	87517359	CRX.5294
chr7	87827383	87827476	CRX.5298
chr7	88354940	88355144	CRX.5299
chr7	97625585	97625784	CRX.5312
chr7	112782749	112782937	CRX.5363
chr7	116092801	116093148	CRX.5367
chr7	116105565	116105753	CRX.5368
chr7	116124375	116124580	CRX.5369
chr7	120492783	120492908	CRX.5395
chr7	129299350	129299554	CRX.5428
chr7	133722182	133722331	CRX.5443
chr7	133940727	133940952	CRX.5444
chr7	133941049	133941137	CRX.5445
chr7	133969527	133969844	CRX.5446
chr7	134618292	134618525	CRX.5455
chr7	134918018	134918122	CRX.5462
chr7	137803316	137803502	CRX.5471
chr7	138083318	138083400	CRX.5473
chr7	139767449	139767632	CRX.5475
chr7	139973557	139973877	CRX.5476
chr7	139978535	139978756	CRX.5478
chr7	148478998	148479157	CRX.5506
chr7	148667555	148667651	CRX.5509
chr7	149558729	149558801	CRX.5516
chr8	4266979	4267228	CRX.5528
chr8	13106448	13106561	CRX.5536
chr8	13181077	13181472	CRX.5538
chr8	13188225	13188465	CRX.5539
chr8	13196806	13196894	CRX.5540
chr8	13226293	13226600	CRX.5541
chr8	13228513	13228693	CRX.5542
chr8	13232901	13232989	CRX.5543
chr8	13404722	13405132	CRX.5544
chr8	41594536	41594700	CRX.5593
chr8	47061275	47061372	CRX.5599
chr8	47575203	47575304	CRX.5606
chr8	60114890	60114978	CRX.5624
chr8	72771870	72772013	CRX.5651
chr8	74090503	74090654	CRX.5664
chr8	74508533	74508788	CRX.5669
chr8	80043158	80043276	CRX.5684
chr8	80046141	80046264	CRX.5685
chr8	82167358	82167441	CRX.5688
chr8	85856920	85857080	CRX.5696
chr8	87474726	87474880	CRX.5705
chr8	90726103	90726201	CRX.5718
chr8	97739965	97740150	CRX.5740
chr8	107818699	107818808	CRX.5752
chr8	109460429	109460579	CRX.5763
chr8	122318246	122318386	CRX.5794
chr8	122368554	122368722	CRX.5796
chr8	122381354	122381595	CRX.5797
chr8	122381895	122382041	CRX.5798
chr8	122438488	122438594	CRX.5800
chr8	122618796	122619001	CRX.5802
chr8	122838922	122839154	CRX.5805
chr8	123014831	123015031	CRX.5812
chr8	123016948	123017056	CRX.5813
chr8	123146085	123146297	CRX.5815
chr8	123147727	123147912	CRX.5816
chr8	123153894	123153982	CRX.5817
chr8	125586701	125586888	CRX.5826
chr8	125587000	125587108	CRX.5827
chr8	125946034	125946224	CRX.5829
chr8	127473768	127473892	CRX.5835
chr9	20622709	20623036	CRX.5866
chr9	20624543	20624726	CRX.5867
chr9	22280861	22281076	CRX.5891
chr9	35226907	35227149	CRX.5919
chr9	40143226	40143366	CRX.5923
chr9	40155196	40155309	CRX.5924
chr9	42923949	42924064	CRX.5931
chr9	43554543	43554631	CRX.5933
chr9	43557289	43557473	CRX.5934
chr9	43566319	43566488	CRX.5935
chr9	44063010	44063167	CRX.5940
chr9	44099477	44099740	CRX.5942
chr9	44126255	44126518	CRX.5944
chr9	44127462	44127573	CRX.5945
chr9	44657503	44657637	CRX.5951
chr9	45235146	45235283	CRX.5954
chr9	45633287	45633398	CRX.5964
chr9	47282924	47283215	CRX.5972
chr9	48056111	48056273	CRX.5981
chr9	48060425	48060517	CRX.5982
chr9	48300293	48300408	CRX.5983
chr9	50503324	50503560	CRX.5993
chr9	50547153	50547288	CRX.5995
chr9	50817766	50817944	CRX.5997
chr9	57625429	57625672	CRX.6024
chr9	57665349	57665547	CRX.6025
chr9	57670811	57670938	CRX.6026
chr9	57673578	57673818	CRX.6027
chr9	57674959	57675178	CRX.6028
chr9	59504732	59504933	CRX.6044
chr9	59529672	59529866	CRX.6046
chr9	59530184	59530419	CRX.6047
chr9	59797841	59798045	CRX.6050
chr9	59798880	59799098	CRX.6051
chr9	62214362	62214794	CRX.6061
chr9	62373779	62373872	CRX.6062
chr9	62382583	62382826	CRX.6063
chr9	62905864	62905991	CRX.6068
chr9	64099540	64099636	CRX.6075
chr9	64799375	64799576	CRX.6081
chr9	65047903	65048068	CRX.6084
chr9	69151462	69151615	CRX.6099
chr9	72257756	72257919	CRX.6112
chr9	83323507	83323595	CRX.6138
chr9	83504593	83504792	CRX.6145
chr9	83507517	83507743	CRX.6146
chr9	102743050	102743169	CRX.6181
chr9	103661731	103662028	CRX.6184
chr9	106591271	106591427	CRX.6200
chr9	107572762	107572875	CRX.6207
chr9	107578102	107578249	CRX.6208
chr9	107580669	107581000	CRX.6209
chr9	107581927	107582155	CRX.6210
chr9	107902956	107903073	CRX.6214
chr9	108470349	108470515	CRX.6222
chr9	108697681	108697944	CRX.6224
chr9	108835972	108836085	CRX.6227
chr9	108983132	108983368	CRX.6230
chr9	110371695	110371828	CRX.6243
chrX	68306163	68306266	CRX.6300
chrX	103379807	103379974	CRX.6318
chrX	130831414	130831568	CRX.6321
chrX	133583447	133583520	CRX.6324
chrX	157205917	157206102	CRX.6334
chrX	157211697	157211752	CRX.6336
chrX	162676045	162676175	CRX.6339
chrX	162678021	162678159	CRX.6340
chrX	162685902	162686011	CRX.6341

## Sheet: CRX_GroupA_Independent
chr1	4347749	4347982	CRX.1
chr1	4350341	4350532	CRX.2
chr1	4373809	4374023	CRX.3
chr1	4847706	4847907	CRX.4
chr1	9999223	9999311	CRX.8
chr1	10219167	10219318	CRX.9
chr1	13650644	13650779	CRX.12
chr1	15795353	15795520	CRX.13
chr1	16099084	16099173	CRX.15
chr1	16647171	16647224	CRX.16
chr1	24012517	24012684	CRX.18
chr1	34181364	34181527	CRX.21
chr1	34496254	34496672	CRX.23
chr1	34916694	34916792	CRX.26
chr1	34923740	34923975	CRX.27
chr1	36533187	36533304	CRX.29
chr1	36549431	36549563	CRX.30
chr1	36604141	36604229	CRX.31
chr1	36766965	36766983	CRX.33
chr1	39424487	39424692	CRX.34
chr1	39488734	39488813	CRX.35
chr1	39490823	39491039	CRX.36
chr1	39503071	39503278	CRX.37
chr1	39993531	39993619	CRX.42
chr1	43884674	43884852	CRX.44
chr1	45852248	45852382	CRX.48
chr1	51535204	51535361	CRX.49
chr1	52288849	52288981	CRX.51
chr1	52901811	52901893	CRX.54
chr1	55109531	55109653	CRX.61
chr1	55945579	55945794	CRX.62
chr1	58780023	58780180	CRX.65
chr1	59174417	59174584	CRX.68
chr1	59218354	59218636	CRX.70
chr1	59220916	59221070	CRX.72
chr1	60237205	60237385	CRX.75
chr1	64737293	64737492	CRX.81
chr1	64784754	64784845	CRX.82
chr1	65003301	65003416	CRX.85
chr1	65225597	65225660	CRX.86
chr1	65225703	65225838	CRX.87
chr1	66877922	66878096	CRX.93
chr1	72258804	72258906	CRX.96
chr1	72629776	72629864	CRX.98
chr1	74342118	74342262	CRX.101
chr1	74433511	74433641	CRX.102
chr1	74901452	74901540	CRX.108
chr1	74905016	74905119	CRX.109
chr1	75313574	75313699	CRX.112
chr1	75460447	75460649	CRX.115
chr1	75517936	75518109	CRX.116
chr1	82313128	82313216	CRX.133
chr1	84835872	84835988	CRX.136
chr1	87956024	87956215	CRX.138
chr1	87960870	87961008	CRX.139
chr1	88255894	88256079	CRX.142
chr1	88479027	88479212	CRX.145
chr1	89699945	89700474	CRX.150
chr1	90966656	90966820	CRX.151
chr1	94077030	94077163	CRX.159
chr1	94538565	94538764	CRX.161
chr1	94830947	94831057	CRX.162
chr1	94997077	94997195	CRX.163
chr1	95011652	95011813	CRX.164
chr1	95628537	95628771	CRX.167
chr1	99541139	99541283	CRX.170
chr1	108068078	108068160	CRX.173
chr1	108693271	108693360	CRX.176
chr1	120285846	120286059	CRX.178
chr1	120378560	120378662	CRX.180
chr1	120379140	120379403	CRX.181
chr1	121543027	121543180	CRX.183
chr1	129999278	129999419	CRX.190
chr1	130140608	130140757	CRX.191
chr1	132612520	132612760	CRX.194
chr1	132994409	132994508	CRX.197
chr1	133424049	133424180	CRX.198
chr1	133424250	133424459	CRX.199
chr1	133806961	133807013	CRX.200
chr1	134263607	134263733	CRX.202
chr1	134617964	134618100	CRX.205
chr1	135077823	135077911	CRX.207
chr1	135557982	135558084	CRX.208
chr1	135957582	135957795	CRX.209
chr1	135960233	135960344	CRX.210
chr1	136456657	136456745	CRX.219
chr1	136464201	136464399	CRX.220
chr1	137269964	137270058	CRX.227
chr1	137903850	137904055	CRX.233
chr1	137904617	137904764	CRX.234
chr1	138025634	138025837	CRX.236
chr1	138036823	138037004	CRX.239
chr1	141151332	141151506	CRX.245
chr1	141152258	141152464	CRX.246
chr1	152159950	152160208	CRX.249
chr1	152161603	152161813	CRX.250
chr1	152166411	152166590	CRX.251
chr1	152240257	152240312	CRX.254
chr1	157071396	157071570	CRX.260
chr1	157079684	157079873	CRX.261
chr1	157082911	157083039	CRX.262
chr1	157411921	157412097	CRX.264
chr1	157820830	157820933	CRX.266
chr1	161161934	161162022	CRX.272
chr1	162125204	162125394	CRX.273
chr1	162965183	162965328	CRX.275
chr1	163061611	163061727	CRX.276
chr1	163899140	163899314	CRX.278
chr1	164500676	164500777	CRX.281
chr1	165859813	165859895	CRX.284
chr1	167391139	167391353	CRX.285
chr1	167933465	167933561	CRX.287
chr1	168938865	168939086	CRX.290
chr1	172797894	172798047	CRX.296
chr1	173177294	173177412	CRX.299
chr1	173259321	173259451	CRX.300
chr1	174132626	174132711	CRX.302
chr1	174132858	174132999	CRX.303
chr1	174134721	174134809	CRX.304
chr1	174306500	174306588	CRX.305
chr1	174419036	174419244	CRX.307
chr1	178744720	178745013	CRX.313
chr1	179375667	179375883	CRX.319
chr1	179913368	179913469	CRX.320
chr1	180299633	180299778	CRX.323
chr1	181733999	181734189	CRX.325
chr1	182780870	182781130	CRX.333
chr1	182781177	182781260	CRX.334
chr1	183074372	183074547	CRX.336
chr1	189821646	189821773	CRX.343
chr1	190086214	190086404	CRX.344
chr1	193221201	193221325	CRX.352
chr1	193399411	193399524	CRX.353
chr1	193639397	193639506	CRX.357
chr1	193645182	193645270	CRX.358
chr1	193801108	193801304	CRX.360
chr1	193802274	193802370	CRX.361
chr1	193805432	193805666	CRX.362
chr1	194956393	194956486	CRX.366
chr1	195196361	195196487	CRX.369
chr1	196445689	196445766	CRX.372
chr1	196446008	196446060	CRX.373
chr1	196817319	196817482	CRX.374
chr1	196844446	196844607	CRX.375
chr10	9621024	9621112	CRX.383
chr10	13272878	13273007	CRX.386
chr10	17442148	17442243	CRX.390
chr10	17442910	17443045	CRX.391
chr10	17445480	17445673	CRX.392
chr10	19311661	19311806	CRX.403
chr10	19869531	19869635	CRX.404
chr10	19914705	19914892	CRX.405
chr10	19919432	19919528	CRX.406
chr10	19920623	19920727	CRX.407
chr10	19925683	19925780	CRX.408
chr10	20032164	20032184	CRX.409
chr10	24589628	24589796	CRX.416
chr10	25118302	25118430	CRX.419
chr10	25124170	25124244	CRX.420
chr10	25127962	25128200	CRX.421
chr10	25130272	25130414	CRX.422
chr10	25153452	25153761	CRX.423
chr10	33739424	33739627	CRX.424
chr10	38853605	38853773	CRX.425
chr10	38857704	38857843	CRX.426
chr10	39451138	39451247	CRX.430
chr10	39744514	39744618	CRX.432
chr10	40068464	40068556	CRX.435
chr10	40068609	40068742	CRX.436
chr10	40070715	40070843	CRX.437
chr10	40603276	40603378	CRX.440
chr10	41238852	41239076	CRX.442
chr10	41529477	41529580	CRX.445
chr10	41609483	41609576	CRX.446
chr10	44184410	44184695	CRX.455
chr10	44196477	44196606	CRX.456
chr10	52102003	52102119	CRX.461
chr10	53349932	53350000	CRX.463
chr10	55948719	55948880	CRX.464
chr10	57785554	57785860	CRX.465
chr10	57786118	57786198	CRX.466
chr10	59342233	59342328	CRX.471
chr10	59414778	59414911	CRX.473
chr10	59465360	59465488	CRX.475
chr10	59572374	59572464	CRX.478
chr10	61142802	61142937	CRX.484
chr10	61158109	61158253	CRX.485
chr10	61790465	61790697	CRX.489
chr10	66648358	66648499	CRX.500
chr10	66648644	66648794	CRX.501
chr10	67364046	67364272	CRX.502
chr10	68674748	68674964	CRX.507
chr10	70807674	70807763	CRX.513
chr10	74980044	74980199	CRX.526
chr10	74980650	74980817	CRX.527
chr10	75398408	75398561	CRX.528
chr10	76272979	76273067	CRX.529
chr10	76279354	76279642	CRX.530
chr10	77044340	77044499	CRX.537
chr10	77770276	77770537	CRX.542
chr10	78037676	78037796	CRX.545
chr10	79370986	79371186	CRX.548
chr10	79371422	79371480	CRX.549
chr10	79376840	79376983	CRX.550
chr10	79447681	79447762	CRX.552
chr10	79502524	79502708	CRX.553
chr10	79508627	79508786	CRX.554
chr10	79516153	79516257	CRX.557
chr10	79516340	79516468	CRX.558
chr10	79622720	79622822	CRX.559
chr10	79630004	79630140	CRX.560
chr10	79727501	79727654	CRX.561
chr10	79783280	79783416	CRX.562
chr10	79818297	79818490	CRX.565
chr10	79862348	79862568	CRX.566
chr10	79869593	79869664	CRX.567
chr10	79896461	79896562	CRX.568
chr10	79896682	79896810	CRX.569
chr10	80041855	80041978	CRX.570
chr10	80053246	80053285	CRX.571
chr10	80084913	80085008	CRX.573
chr10	80085261	80085364	CRX.574
chr10	80164620	80164728	CRX.575
chr10	80270176	80270264	CRX.576
chr10	80288989	80289294	CRX.578
chr10	80363642	80363815	CRX.579
chr10	80532670	80532709	CRX.580
chr10	80730919	80731007	CRX.581
chr10	80755593	80755672	CRX.582
chr10	80783454	80783711	CRX.583
chr10	80783862	80783963	CRX.584
chr10	80813231	80813361	CRX.585
chr10	80852942	80853127	CRX.586
chr10	80869455	80869677	CRX.587
chr10	80876724	80876816	CRX.588
chr10	80959173	80959331	CRX.590
chr10	81068954	81069086	CRX.591
chr10	81590603	81590732	CRX.592
chr10	84379898	84380057	CRX.593
chr10	84590739	84590897	CRX.597
chr10	86168102	86168246	CRX.600
chr10	86168402	86168545	CRX.601
chr10	86168749	86168888	CRX.602
chr10	90545585	90545701	CRX.605
chr10	92741414	92741551	CRX.606
chr10	92916019	92916177	CRX.610
chr10	93352922	93353040	CRX.611
chr10	93498695	93498732	CRX.612
chr10	93661576	93661724	CRX.613
chr10	93761290	93761555	CRX.614
chr10	95986559	95986732	CRX.616
chr10	96079368	96079542	CRX.617
chr10	98578578	98578671	CRX.622
chr10	98590501	98590720	CRX.623
chr10	99950009	99950221	CRX.624
chr10	106069722	106069875	CRX.632
chr10	108269410	108269587	CRX.639
chr10	108448005	108448159	CRX.640
chr10	108448904	108449131	CRX.641
chr10	110468593	110468671	CRX.645
chr10	110510267	110510370	CRX.646
chr10	114821804	114821923	CRX.651
chr10	116660048	116660151	CRX.654
chr10	117183536	117183685	CRX.657
chr10	118677596	118677709	CRX.671
chr10	120805924	120806034	CRX.676
chr10	121006010	121006203	CRX.677
chr10	122323890	122324031	CRX.682
chr10	126507332	126507465	CRX.685
chr10	126558273	126558493	CRX.686
chr10	126748735	126748816	CRX.688
chr10	127520140	127520250	CRX.691
chr10	127732135	127732244	CRX.692
chr10	127740170	127740282	CRX.693
chr10	127774585	127774717	CRX.695
chr10	127986091	127986284	CRX.696
chr10	128063750	128063978	CRX.697
chr10	128242460	128242571	CRX.698
chr11	3622178	3622312	CRX.701
chr11	3622971	3623142	CRX.702
chr11	4604568	4604657	CRX.710
chr11	5422108	5422243	CRX.717
chr11	5440441	5440586	CRX.718
chr11	5442386	5442474	CRX.719
chr11	5875192	5875397	CRX.720
chr11	6428897	6429001	CRX.724
chr11	6956343	6956491	CRX.728
chr11	17067639	17067776	CRX.734
chr11	17111834	17111940	CRX.735
chr11	18918873	18919083	CRX.738
chr11	18920424	18920525	CRX.739
chr11	20731248	20731301	CRX.742
chr11	21471949	21472037	CRX.747
chr11	21472161	21472241	CRX.748
chr11	22412185	22412300	CRX.749
chr11	22882209	22882343	CRX.752
chr11	22889889	22890008	CRX.753
chr11	22907590	22907766	CRX.754
chr11	22909868	22910023	CRX.755
chr11	22912478	22912645	CRX.757
chr11	23155565	23155688	CRX.759
chr11	23205967	23206066	CRX.760
chr11	29147290	29147373	CRX.762
chr11	29448166	29448339	CRX.764
chr11	29618563	29618745	CRX.766
chr11	30097996	30098105	CRX.768
chr11	30098344	30098397	CRX.769
chr11	30853629	30853759	CRX.770
chr11	31571897	31572200	CRX.771
chr11	31770801	31770814	CRX.772
chr11	32542600	32542639	CRX.774
chr11	35582932	35583020	CRX.776
chr11	35687381	35687642	CRX.777
chr11	43561550	43561679	CRX.779
chr11	46123807	46123918	CRX.783
chr11	48613753	48613844	CRX.784
chr11	49016826	49016995	CRX.785
chr11	49058764	49058898	CRX.787
chr11	49059314	49059590	CRX.788
chr11	49526232	49526365	CRX.789
chr11	49988219	49988359	CRX.791
chr11	50190795	50190940	CRX.792
chr11	50641271	50641413	CRX.794
chr11	50745122	50745255	CRX.795
chr11	50872664	50872780	CRX.796
chr11	51420346	51420511	CRX.798
chr11	51420669	51420826	CRX.799
chr11	51433010	51433199	CRX.800
chr11	51449508	51449555	CRX.801
chr11	51501932	51502438	CRX.802
chr11	51502672	51502760	CRX.803
chr11	51781019	51781139	CRX.806
chr11	51912035	51912137	CRX.807
chr11	53113994	53114242	CRX.808
chr11	53244251	53244346	CRX.810
chr11	53244434	53244841	CRX.811
chr11	55282848	55283128	CRX.816
chr11	57612557	57612655	CRX.825
chr11	57982007	57982095	CRX.828
chr11	58769122	58769344	CRX.830
chr11	59015967	59016096	CRX.833
chr11	59186933	59187093	CRX.834
chr11	59623785	59623873	CRX.835
chr11	59624691	59624979	CRX.836
chr11	59859974	59860142	CRX.837
chr11	60230597	60230698	CRX.838
chr11	60590747	60590870	CRX.840
chr11	60644039	60644139	CRX.841
chr11	60988676	60988781	CRX.844
chr11	61082098	61082324	CRX.845
chr11	62364917	62365038	CRX.853
chr11	62365223	62365308	CRX.854
chr11	62416267	62416398	CRX.855
chr11	62692957	62693045	CRX.856
chr11	63705158	63705476	CRX.859
chr11	63892986	63893074	CRX.861
chr11	64792289	64792456	CRX.862
chr11	68714852	68714940	CRX.873
chr11	68753217	68753393	CRX.874
chr11	68908321	68908484	CRX.877
chr11	68908610	68908749	CRX.878
chr11	69050483	69050638	CRX.879
chr11	69137425	69137523	CRX.881
chr11	69209207	69209383	CRX.882
chr11	69224718	69224884	CRX.883
chr11	69231060	69231182	CRX.884
chr11	69392896	69393019	CRX.886
chr11	69394952	69395096	CRX.887
chr11	69405623	69405799	CRX.888
chr11	69418564	69418661	CRX.889
chr11	69476032	69476152	CRX.891
chr11	69507159	69507376	CRX.892
chr11	69727389	69727533	CRX.895
chr11	69734917	69734984	CRX.896
chr11	69808934	69809063	CRX.899
chr11	69809151	69809239	CRX.900
chr11	70265785	70265858	CRX.905
chr11	70460501	70460618	CRX.907
chr11	70482789	70482888	CRX.908
chr11	70513669	70513757	CRX.912
chr11	70832754	70832856	CRX.913
chr11	71845705	71845932	CRX.916
chr11	71850961	71851143	CRX.918
chr11	71866334	71866454	CRX.919
chr11	71943487	71943799	CRX.922
chr11	72609248	72609358	CRX.924
chr11	72609519	72609682	CRX.925
chr11	72861251	72861340	CRX.926
chr11	74643757	74644031	CRX.928
chr11	74644362	74644513	CRX.929
chr11	75274742	75274970	CRX.933
chr11	75300182	75300301	CRX.934
chr11	75444373	75444500	CRX.936
chr11	76577106	76577239	CRX.943
chr11	76891976	76892075	CRX.944
chr11	77499359	77499679	CRX.945
chr11	77795228	77795433	CRX.948
chr11	77796041	77796156	CRX.949
chr11	77798626	77798715	CRX.950
chr11	77997067	77997161	CRX.951
chr11	78159939	78160231	CRX.953
chr11	78349759	78349836	CRX.956
chr11	78510974	78511111	CRX.960
chr11	78575872	78576078	CRX.962
chr11	78650091	78650302	CRX.966
chr11	79775856	79775980	CRX.972
chr11	80196603	80196828	CRX.980
chr11	80241914	80241991	CRX.981
chr11	83112443	83112558	CRX.984
chr11	83116109	83116267	CRX.985
chr11	84729843	84730020	CRX.990
chr11	86071047	86071135	CRX.993
chr11	86571013	86571101	CRX.999
chr11	86788366	86788431	CRX.1003
chr11	86922186	86922349	CRX.1005
chr11	86922614	86922816	CRX.1006
chr11	87861015	87861113	CRX.1010
chr11	87974767	87974996	CRX.1011
chr11	88000727	88000873	CRX.1014
chr11	88917408	88917590	CRX.1028
chr11	90048855	90049057	CRX.1032
chr11	90279227	90279367	CRX.1035
chr11	93905350	93905446	CRX.1037
chr11	94072453	94072544	CRX.1038
chr11	94189147	94189306	CRX.1040
chr11	94352447	94352558	CRX.1042
chr11	94851167	94851234	CRX.1043
chr11	95171547	95171777	CRX.1047
chr11	95245835	95246025	CRX.1048
chr11	95704984	95705166	CRX.1050
chr11	95714006	95714132	CRX.1051
chr11	95937050	95937188	CRX.1052
chr11	96638880	96639076	CRX.1054
chr11	96685541	96685617	CRX.1056
chr11	96839254	96839471	CRX.1058
chr11	96891065	96891202	CRX.1060
chr11	97140932	97141072	CRX.1062
chr11	97171646	97171687	CRX.1063
chr11	97172387	97172512	CRX.1064
chr11	97224806	97224956	CRX.1066
chr11	97564695	97564760	CRX.1070
chr11	97627834	97628021	CRX.1071
chr11	97887930	97888018	CRX.1072
chr11	98010337	98010462	CRX.1073
chr11	98260918	98261014	CRX.1075
chr11	98261487	98261599	CRX.1076
chr11	98590739	98590986	CRX.1078
chr11	98635454	98635563	CRX.1079
chr11	98790999	98791291	CRX.1081
chr11	100334067	100334193	CRX.1084
chr11	100389187	100389303	CRX.1086
chr11	100800808	100801101	CRX.1087
chr11	100981344	100981436	CRX.1089
chr11	101529530	101529745	CRX.1093
chr11	101594104	101594260	CRX.1097
chr11	102080227	102080342	CRX.1100
chr11	102146103	102146215	CRX.1101
chr11	102269779	102269936	CRX.1102
chr11	102417521	102417649	CRX.1103
chr11	102890036	102890173	CRX.1105
chr11	102977462	102977561	CRX.1107
chr11	102994216	102994365	CRX.1108
chr11	103128763	103128875	CRX.1109
chr11	105875077	105875283	CRX.1118
chr11	105897907	105898026	CRX.1119
chr11	106362102	106362214	CRX.1125
chr11	106860776	106860883	CRX.1138
chr11	109155787	109155912	CRX.1154
chr11	109158413	109158661	CRX.1155
chr11	109159599	109159693	CRX.1156
chr11	109173550	109173682	CRX.1157
chr11	109306300	109306616	CRX.1158
chr11	109472749	109472882	CRX.1159
chr11	114529700	114529880	CRX.1164
chr11	114546538	114546606	CRX.1165
chr11	115425276	115425516	CRX.1169
chr11	115489568	115489651	CRX.1170
chr11	115794832	115794978	CRX.1176
chr11	116552599	116552798	CRX.1182
chr11	117268950	117269153	CRX.1191
chr11	117515877	117516007	CRX.1193
chr11	117852888	117853091	CRX.1196
chr11	118151633	118151713	CRX.1199
chr11	118338209	118338288	CRX.1200
chr11	118606120	118606246	CRX.1202
chr11	119948272	119948305	CRX.1207
chr11	120094097	120094227	CRX.1209
chr11	120313638	120313921	CRX.1212
chr11	120353652	120353799	CRX.1214
chr11	120434288	120434360	CRX.1216
chr11	121098422	121098582	CRX.1217
chr11	121534403	121534540	CRX.1219
chr12	3161759	3161925	CRX.1220
chr12	3235240	3235476	CRX.1221
chr12	4233932	4234092	CRX.1226
chr12	4234238	4234326	CRX.1227
chr12	4516674	4516834	CRX.1228
chr12	4824199	4824343	CRX.1231
chr12	5814825	5815044	CRX.1237
chr12	16591017	16591220	CRX.1254
chr12	21379406	21379550	CRX.1261
chr12	29320821	29320925	CRX.1265
chr12	29976048	29976135	CRX.1267
chr12	32036198	32036393	CRX.1270
chr12	32184690	32184794	CRX.1271
chr12	32635287	32635469	CRX.1273
chr12	33505040	33505145	CRX.1274
chr12	34114317	34114435	CRX.1278
chr12	35213728	35213874	CRX.1279
chr12	36218879	36219080	CRX.1281
chr12	36882519	36882658	CRX.1283
chr12	40949967	40950036	CRX.1286
chr12	45541312	45541477	CRX.1289
chr12	53891569	53891793	CRX.1300
chr12	55796825	55796915	CRX.1302
chr12	56593568	56593676	CRX.1304
chr12	56937043	56937281	CRX.1308
chr12	60114252	60114363	CRX.1310
chr12	60167673	60167868	CRX.1311
chr12	66066506	66066770	CRX.1312
chr12	66174882	66175025	CRX.1313
chr12	70857106	70857247	CRX.1316
chr12	71554426	71554589	CRX.1320
chr12	72038661	72038777	CRX.1324
chr12	72116571	72116717	CRX.1325
chr12	72116822	72117003	CRX.1326
chr12	73931363	73931598	CRX.1336
chr12	77938344	77938448	CRX.1353
chr12	77945345	77945582	CRX.1354
chr12	79962694	79962831	CRX.1358
chr12	80292800	80292957	CRX.1362
chr12	80309733	80309958	CRX.1363
chr12	81745108	81745250	CRX.1371
chr12	82586023	82586151	CRX.1374
chr12	82695869	82696121	CRX.1375
chr12	82696174	82696280	CRX.1376
chr12	84828723	84828935	CRX.1389
chr12	84861342	84861440	CRX.1390
chr12	84973011	84973149	CRX.1392
chr12	85028959	85029053	CRX.1393
chr12	85626125	85626366	CRX.1395
chr12	86114008	86114280	CRX.1397
chr12	87772752	87772902	CRX.1406
chr12	88067388	88067497	CRX.1415
chr12	88287178	88287393	CRX.1416
chr12	88468342	88468518	CRX.1418
chr12	88729333	88729548	CRX.1421
chr12	92826805	92826884	CRX.1425
chr12	92828931	92829033	CRX.1426
chr12	100158953	100159023	CRX.1431
chr12	101369981	101370230	CRX.1436
chr12	101397852	101397976	CRX.1437
chr12	103268212	103268427	CRX.1440
chr12	103676771	103676866	CRX.1443
chr12	103678019	103678163	CRX.1444
chr12	103678815	103678974	CRX.1445
chr12	103870079	103870345	CRX.1447
chr12	104627113	104627231	CRX.1449
chr12	104664119	104664271	CRX.1450
chr12	109523296	109523408	CRX.1461
chr12	109572222	109572403	CRX.1462
chr12	111703565	111703653	CRX.1472
chr12	112951423	112951511	CRX.1486
chr12	113205258	113205446	CRX.1487
chr12	113882640	113882838	CRX.1492
chr12	113882895	113883042	CRX.1493
chr12	114242323	114242516	CRX.1494
chr12	117285799	117285941	CRX.1497
chr12	119539311	119539432	CRX.1508
chr12	119539667	119539767	CRX.1509
chr13	4608379	4608673	CRX.1510
chr13	12350513	12350601	CRX.1513
chr13	14155769	14155885	CRX.1516
chr13	19041630	19041878	CRX.1518
chr13	19487697	19487837	CRX.1519
chr13	21494579	21494671	CRX.1520
chr13	23636167	23636255	CRX.1522
chr13	23654237	23654354	CRX.1523
chr13	23713473	23713562	CRX.1524
chr13	23790277	23790512	CRX.1526
chr13	23853128	23853261	CRX.1529
chr13	30078085	30078173	CRX.1539
chr13	30078705	30078921	CRX.1540
chr13	30079963	30080083	CRX.1541
chr13	34056751	34056839	CRX.1545
chr13	34906414	34906502	CRX.1546
chr13	38086181	38086269	CRX.1554
chr13	41173367	41173564	CRX.1557
chr13	41174209	41174340	CRX.1558
chr13	41174880	41175020	CRX.1559
chr13	41311747	41311893	CRX.1561
chr13	41339765	41339943	CRX.1562
chr13	41345113	41345157	CRX.1563
chr13	42815974	42816086	CRX.1567
chr13	42821318	42821433	CRX.1568
chr13	47138435	47138677	CRX.1593
chr13	48641995	48642085	CRX.1598
chr13	48974023	48974136	CRX.1599
chr13	49311369	49311525	CRX.1602
chr13	49314115	49314335	CRX.1603
chr13	51266034	51266166	CRX.1606
chr13	54391603	54391851	CRX.1611
chr13	54705707	54705844	CRX.1614
chr13	54861738	54861962	CRX.1615
chr13	54890566	54890662	CRX.1616
chr13	55291744	55291928	CRX.1618
chr13	55637981	55638092	CRX.1622
chr13	55724274	55724403	CRX.1623
chr13	64533665	64533853	CRX.1633
chr13	65379994	65380111	CRX.1635
chr13	67006273	67006361	CRX.1636
chr13	67182485	67182633	CRX.1637
chr13	67784457	67784572	CRX.1639
chr13	69750600	69750634	CRX.1641
chr13	73465958	73466100	CRX.1642
chr13	73468339	73468440	CRX.1643
chr13	73606752	73607020	CRX.1644
chr13	74487323	74487380	CRX.1647
chr13	76236139	76236226	CRX.1649
chr13	81022594	81022706	CRX.1652
chr13	81772048	81772274	CRX.1655
chr13	83869291	83869451	CRX.1658
chr13	90229084	90229244	CRX.1665
chr13	91510556	91510762	CRX.1667
chr13	92901793	92901925	CRX.1669
chr13	93124464	93124576	CRX.1671
chr13	95746620	95746748	CRX.1682
chr13	96007498	96007756	CRX.1685
chr13	96145289	96145377	CRX.1691
chr13	97158070	97158258	CRX.1693
chr13	97778294	97778379	CRX.1701
chr13	97840923	97841089	CRX.1702
chr13	97841236	97841397	CRX.1703
chr13	97907885	97907985	CRX.1705
chr13	100123689	100123831	CRX.1720
chr13	100236279	100236414	CRX.1726
chr13	100286455	100286562	CRX.1727
chr13	100320751	100321006	CRX.1728
chr13	102464108	102464190	CRX.1732
chr13	104564606	104564699	CRX.1735
chr13	104968809	104968894	CRX.1737
chr13	112280450	112280554	CRX.1747
chr13	113450929	113451034	CRX.1748
chr13	114408767	114408890	CRX.1750
chr14	11993446	11993653	CRX.1763
chr14	14900610	14900780	CRX.1765
chr14	15546816	15546934	CRX.1767
chr14	15551137	15551389	CRX.1768
chr14	15555608	15555774	CRX.1770
chr14	17198577	17198677	CRX.1773
chr14	18490116	18490248	CRX.1778
chr14	18493361	18493517	CRX.1779
chr14	19071916	19072050	CRX.1782
chr14	20643144	20643173	CRX.1783
chr14	21365803	21365895	CRX.1787
chr14	21480282	21480449	CRX.1788
chr14	21526357	21526520	CRX.1789
chr14	21748438	21748607	CRX.1791
chr14	21871639	21871830	CRX.1792
chr14	22319998	22320187	CRX.1793
chr14	22320396	22320662	CRX.1794
chr14	22807077	22807287	CRX.1798
chr14	22810603	22810716	CRX.1799
chr14	27489152	27489206	CRX.1808
chr14	27783723	27783844	CRX.1809
chr14	31292691	31292811	CRX.1811
chr14	31832288	31832381	CRX.1812
chr14	32972932	32973115	CRX.1815
chr14	34260395	34260484	CRX.1816
chr14	34260611	34260713	CRX.1817
chr14	34284583	34284830	CRX.1819
chr14	34763370	34763603	CRX.1822
chr14	34765607	34765751	CRX.1823
chr14	34766997	34767301	CRX.1824
chr14	34772667	34772789	CRX.1825
chr14	35316513	35316604	CRX.1828
chr14	35361610	35361698	CRX.1829
chr14	37867827	37868073	CRX.1838
chr14	37879997	37880118	CRX.1839
chr14	37881084	37881288	CRX.1840
chr14	37911400	37911635	CRX.1841
chr14	41780225	41780560	CRX.1843
chr14	46277719	46277795	CRX.1847
chr14	48754230	48754394	CRX.1851
chr14	49067339	49067451	CRX.1854
chr14	49360732	49360900	CRX.1856
chr14	49361017	49361194	CRX.1857
chr14	49361999	49362104	CRX.1858
chr14	51427465	51427572	CRX.1859
chr14	51490300	51490371	CRX.1860
chr14	51550697	51550736	CRX.1862
chr14	52504333	52504646	CRX.1864
chr14	52630538	52630650	CRX.1865
chr14	52639304	52639468	CRX.1866
chr14	52723830	52724093	CRX.1867
chr14	52727836	52727967	CRX.1868
chr14	52730495	52730655	CRX.1870
chr14	52898993	52899125	CRX.1873
chr14	54873647	54873987	CRX.1874
chr14	55304921	55305076	CRX.1877
chr14	55305657	55305797	CRX.1878
chr14	55634164	55634298	CRX.1881
chr14	56140034	56140293	CRX.1885
chr14	56143756	56143999	CRX.1886
chr14	56145620	56145810	CRX.1887
chr14	56179531	56179802	CRX.1888
chr14	57287024	57287128	CRX.1889
chr14	60740489	60740713	CRX.1901
chr14	60870343	60870511	CRX.1903
chr14	60881309	60881442	CRX.1904
chr14	60883851	60884067	CRX.1905
chr14	60996964	60997073	CRX.1908
chr14	61949418	61949506	CRX.1913
chr14	61949562	61949667	CRX.1914
chr14	61969755	61970043	CRX.1915
chr14	63380574	63380662	CRX.1920
chr14	64611127	64611327	CRX.1927
chr14	65194856	65195125	CRX.1937
chr14	65201793	65201995	CRX.1938
chr14	65962736	65962865	CRX.1943
chr14	66619530	66619695	CRX.1946
chr14	66619792	66619965	CRX.1947
chr14	70365387	70365614	CRX.1952
chr14	70553606	70553701	CRX.1953
chr14	70949560	70949729	CRX.1956
chr14	70951958	70952117	CRX.1957
chr14	73924723	73924811	CRX.1958
chr14	75684060	75684184	CRX.1959
chr14	76404933	76405102	CRX.1962
chr14	76409139	76409314	CRX.1963
chr14	78934607	78934756	CRX.1967
chr14	78936760	78936926	CRX.1968
chr14	87540628	87540724	CRX.1971
chr14	103468919	103469040	CRX.1974
chr14	106297093	106297231	CRX.1982
chr14	118531960	118532083	CRX.1985
chr14	119406702	119406808	CRX.1988
chr14	122197882	122197968	CRX.2001
chr14	122933405	122933549	CRX.2003
chr15	5135472	5135591	CRX.2007
chr15	6657443	6657585	CRX.2008
chr15	7348736	7348901	CRX.2013
chr15	7392314	7392486	CRX.2014
chr15	9000900	9001072	CRX.2018
chr15	9011016	9011158	CRX.2019
chr15	9018080	9018302	CRX.2020
chr15	10415698	10415807	CRX.2023
chr15	10911333	10911454	CRX.2025
chr15	11329529	11329630	CRX.2026
chr15	12479019	12479222	CRX.2030
chr15	12754542	12754662	CRX.2035
chr15	25645995	25646080	CRX.2037
chr15	31265372	31265460	CRX.2046
chr15	31273536	31273808	CRX.2047
chr15	31297298	31297386	CRX.2048
chr15	34168213	34168336	CRX.2055
chr15	34372980	34373076	CRX.2056
chr15	36071433	36071658	CRX.2063
chr15	38231504	38231601	CRX.2069
chr15	38447837	38448009	CRX.2070
chr15	38449326	38449387	CRX.2071
chr15	39265732	39266142	CRX.2074
chr15	41662337	41662466	CRX.2077
chr15	53019919	53020058	CRX.2085
chr15	57724020	57724108	CRX.2086
chr15	58704083	58704248	CRX.2089
chr15	59478627	59478723	CRX.2094
chr15	66739798	66740057	CRX.2098
chr15	66740691	66740885	CRX.2099
chr15	66746548	66746811	CRX.2100
chr15	66784412	66784565	CRX.2103
chr15	66793943	66794077	CRX.2104
chr15	68194851	68194940	CRX.2109
chr15	72631898	72631991	CRX.2117
chr15	72891453	72891624	CRX.2120
chr15	72897938	72898123	CRX.2121
chr15	72920454	72920601	CRX.2122
chr15	73015856	73015984	CRX.2123
chr15	73017325	73017485	CRX.2124
chr15	73553392	73553631	CRX.2125
chr15	73568851	73568987	CRX.2126
chr15	75472772	75472849	CRX.2132
chr15	75534510	75534732	CRX.2133
chr15	75752028	75752210	CRX.2136
chr15	75771236	75771468	CRX.2137
chr15	75799481	75799570	CRX.2138
chr15	76045781	76045989	CRX.2139
chr15	76077775	76077938	CRX.2141
chr15	76199169	76199317	CRX.2142
chr15	76369210	76369301	CRX.2143
chr15	76456468	76456650	CRX.2144
chr15	76470369	76470546	CRX.2145
chr15	76709683	76709781	CRX.2147
chr15	78004584	78004842	CRX.2150
chr15	79521122	79521210	CRX.2157
chr15	79604886	79605109	CRX.2158
chr15	79929244	79929424	CRX.2161
chr15	79929475	79929571	CRX.2162
chr15	79963490	79963595	CRX.2163
chr15	80085556	80085688	CRX.2164
chr15	80086405	80086529	CRX.2165
chr15	80541089	80541261	CRX.2167
chr15	80541427	80541605	CRX.2168
chr15	80628222	80628452	CRX.2170
chr15	81560557	81560698	CRX.2175
chr15	81641752	81641831	CRX.2178
chr15	81687413	81687591	CRX.2180
chr15	81702383	81702471	CRX.2182
chr15	81702814	81702905	CRX.2183
chr15	81790566	81790772	CRX.2185
chr15	82784625	82784799	CRX.2190
chr15	82979745	82979881	CRX.2193
chr15	83295115	83295264	CRX.2195
chr15	83998126	83998308	CRX.2196
chr15	84388348	84388426	CRX.2199
chr15	85689932	85690044	CRX.2202
chr15	86019569	86019781	CRX.2204
chr15	86305526	86305694	CRX.2208
chr15	86404884	86405078	CRX.2210
chr15	88953606	88953680	CRX.2217
chr15	89260355	89260470	CRX.2218
chr15	90848160	90848305	CRX.2221
chr15	93422556	93422676	CRX.2227
chr15	96115959	96116030	CRX.2229
chr15	96117122	96117210	CRX.2230
chr15	96277227	96277335	CRX.2231
chr15	98011934	98011997	CRX.2238
chr15	98702642	98702811	CRX.2246
chr15	98748427	98748556	CRX.2248
chr15	99082079	99082184	CRX.2253
chr15	99082401	99082563	CRX.2254
chr15	100446383	100446536	CRX.2262
chr15	101089014	101089139	CRX.2265
chr15	102100796	102100935	CRX.2268
chr15	102236285	102236452	CRX.2270
chr15	102236498	102236765	CRX.2271
chr15	102301848	102301978	CRX.2272
chr15	102303752	102304023	CRX.2273
chr15	102313641	102313841	CRX.2274
chr15	102341191	102341327	CRX.2275
chr15	102501448	102501522	CRX.2276
chr15	102522962	102523137	CRX.2278
chr15	102552713	102552862	CRX.2279
chr15	102997720	102997930	CRX.2281
chr15	102998377	102998519	CRX.2282
chr15	103070759	103070877	CRX.2283
chr15	103103016	103103283	CRX.2284
chr15	103135767	103135923	CRX.2285
chr15	103164769	103164929	CRX.2287
chr16	3744053	3744191	CRX.2288
chr16	4541885	4541977	CRX.2292
chr16	4655964	4656164	CRX.2293
chr16	5013688	5013872	CRX.2294
chr16	5049985	5050091	CRX.2295
chr16	15637587	15637704	CRX.2301
chr16	15863425	15863498	CRX.2303
chr16	16560160	16560500	CRX.2304
chr16	17922041	17922206	CRX.2309
chr16	18248986	18249100	CRX.2312
chr16	18811797	18811934	CRX.2314
chr16	19883963	19884158	CRX.2315
chr16	19884291	19884449	CRX.2316
chr16	20535385	20535501	CRX.2317
chr16	21310876	21311038	CRX.2321
chr16	23107435	23107531	CRX.2329
chr16	23988682	23988787	CRX.2330
chr16	31081526	31081676	CRX.2334
chr16	31428676	31428869	CRX.2336
chr16	31929303	31929398	CRX.2338
chr16	32247253	32247331	CRX.2342
chr16	32868407	32868514	CRX.2346
chr16	33056489	33056577	CRX.2347
chr16	33062320	33062476	CRX.2348
chr16	34807505	34807643	CRX.2354
chr16	34900237	34900380	CRX.2356
chr16	35364118	35364259	CRX.2360
chr16	37385179	37385316	CRX.2369
chr16	37539756	37539946	CRX.2371
chr16	37684740	37684983	CRX.2372
chr16	38089040	38089283	CRX.2374
chr16	42875508	42875565	CRX.2381
chr16	42875603	42875761	CRX.2382
chr16	43889787	43889943	CRX.2383
chr16	44139381	44139540	CRX.2384
chr16	46010133	46010199	CRX.2388
chr16	55839093	55839292	CRX.2393
chr16	55966390	55966491	CRX.2394
chr16	55973736	55973990	CRX.2395
chr16	56717627	56717709	CRX.2398
chr16	57231551	57231749	CRX.2399
chr16	59632324	59632512	CRX.2402
chr16	62832473	62832672	CRX.2403
chr16	64847240	64847399	CRX.2404
chr16	64851232	64851352	CRX.2405
chr16	67609411	67609610	CRX.2409
chr16	75767082	75767170	CRX.2411
chr16	75767396	75767484	CRX.2412
chr16	78574771	78574878	CRX.2417
chr16	84735520	84735613	CRX.2418
chr16	84774294	84774432	CRX.2419
chr16	84775205	84775363	CRX.2420
chr16	84835218	84835353	CRX.2421
chr16	90935021	90935137	CRX.2426
chr16	91647832	91648113	CRX.2430
chr16	91931861	91931974	CRX.2432
chr16	92301387	92301526	CRX.2435
chr16	92466521	92466769	CRX.2437
chr16	94748066	94748157	CRX.2440
chr16	96212622	96212680	CRX.2442
chr16	96348368	96348503	CRX.2445
chr16	96413784	96413955	CRX.2446
chr17	4994295	4994449	CRX.2452
chr17	8503920	8504018	CRX.2465
chr17	11032975	11033202	CRX.2467
chr17	15636781	15636915	CRX.2472
chr17	17088503	17088601	CRX.2475
chr17	17141861	17141989	CRX.2476
chr17	17200894	17201098	CRX.2477
chr17	17371627	17371935	CRX.2478
chr17	17431419	17431507	CRX.2479
chr17	17511426	17511564	CRX.2480
chr17	21081988	21082410	CRX.2481
chr17	23701250	23701390	CRX.2483
chr17	23723179	23723289	CRX.2484
chr17	23939778	23939881	CRX.2487
chr17	24210475	24210598	CRX.2489
chr17	24488845	24488992	CRX.2492
chr17	24592209	24592305	CRX.2493
chr17	24664895	24665150	CRX.2495
chr17	24856891	24856994	CRX.2497
chr17	24873304	24873602	CRX.2498
chr17	25410353	25410442	CRX.2500
chr17	25410539	25410636	CRX.2501
chr17	25410794	25410971	CRX.2502
chr17	25858540	25858716	CRX.2505
chr17	25864405	25864659	CRX.2506
chr17	25969914	25970097	CRX.2507
chr17	26260312	26260436	CRX.2508
chr17	26389692	26389833	CRX.2510
chr17	27076461	27076532	CRX.2515
chr17	27792414	27792551	CRX.2520
chr17	27976886	27977048	CRX.2522
chr17	28217577	28217741	CRX.2524
chr17	28369635	28369777	CRX.2525
chr17	28450270	28450388	CRX.2527
chr17	28450465	28450534	CRX.2528
chr17	28464934	28465155	CRX.2529
chr17	28502054	28502246	CRX.2531
chr17	28508956	28509186	CRX.2532
chr17	28517172	28517470	CRX.2533
chr17	29751755	29751868	CRX.2537
chr17	30135566	30135803	CRX.2541
chr17	30734802	30735097	CRX.2544
chr17	31210382	31210498	CRX.2546
chr17	31701300	31701459	CRX.2548
chr17	31795799	31795891	CRX.2549
chr17	32189756	32189950	CRX.2552
chr17	32688054	32688150	CRX.2553
chr17	32925243	32925438	CRX.2554
chr17	33226392	33226598	CRX.2556
chr17	33531580	33531681	CRX.2557
chr17	34052615	34053018	CRX.2559
chr17	34092622	34092778	CRX.2560
chr17	34740792	34740899	CRX.2563
chr17	34741044	34741124	CRX.2564
chr17	35031435	35031526	CRX.2565
chr17	35089637	35089682	CRX.2566
chr17	35372800	35372893	CRX.2569
chr17	35810659	35810874	CRX.2573
chr17	35978245	35978336	CRX.2577
chr17	36054850	36055100	CRX.2581
chr17	36056031	36056127	CRX.2582
chr17	37088518	37088803	CRX.2585
chr17	37095432	37095655	CRX.2586
chr17	41071486	41071574	CRX.2587
chr17	43706347	43706447	CRX.2588
chr17	46290441	46290589	CRX.2594
chr17	46297627	46297954	CRX.2595
chr17	46465097	46465216	CRX.2596
chr17	46657564	46657641	CRX.2597
chr17	46783320	46783479	CRX.2598
chr17	46882478	46882661	CRX.2599
chr17	46889367	46889453	CRX.2600
chr17	47041000	47041170	CRX.2602
chr17	47049182	47049618	CRX.2604
chr17	47063198	47063437	CRX.2607
chr17	47523772	47523860	CRX.2615
chr17	47537459	47537699	CRX.2618
chr17	48202132	48202228	CRX.2620
chr17	48570572	48570679	CRX.2623
chr17	56179596	56179684	CRX.2637
chr17	56214473	56214598	CRX.2638
chr17	56218623	56218914	CRX.2639
chr17	56357732	56357911	CRX.2640
chr17	56381057	56381198	CRX.2641
chr17	56416255	56416428	CRX.2642
chr17	56465183	56465241	CRX.2644
chr17	56749200	56749324	CRX.2645
chr17	56752742	56752856	CRX.2646
chr17	56812674	56812844	CRX.2647
chr17	56901615	56901815	CRX.2648
chr17	57171317	57171728	CRX.2649
chr17	57387062	57387397	CRX.2650
chr17	66300617	66300798	CRX.2654
chr17	66425249	66425389	CRX.2656
chr17	66454544	66454561	CRX.2657
chr17	66584818	66585099	CRX.2659
chr17	72102168	72102444	CRX.2673
chr17	73287513	73287729	CRX.2676
chr17	74794780	74794896	CRX.2683
chr17	79753948	79754118	CRX.2686
chr17	80606690	80606805	CRX.2687
chr17	80623729	80623819	CRX.2688
chr17	81126704	81126804	CRX.2690
chr17	81127954	81128212	CRX.2691
chr17	81138804	81139067	CRX.2692
chr17	83913635	83913785	CRX.2697
chr17	84865582	84865721	CRX.2709
chr17	85489856	85489965	CRX.2716
chr17	85854080	85854222	CRX.2718
chr17	87424739	87424929	CRX.2723
chr17	87665131	87665286	CRX.2726
chr17	87846150	87846305	CRX.2727
chr18	5820498	5820642	CRX.2735
chr18	7626724	7626885	CRX.2737
chr18	12394885	12395158	CRX.2741
chr18	14131135	14131223	CRX.2745
chr18	14135566	14135673	CRX.2746
chr18	21054872	21055026	CRX.2756
chr18	24280317	24280490	CRX.2761
chr18	24762329	24762425	CRX.2762
chr18	24872365	24872585	CRX.2763
chr18	32424853	32424887	CRX.2769
chr18	32538238	32538391	CRX.2770
chr18	32542109	32542284	CRX.2771
chr18	35114201	35114356	CRX.2778
chr18	35658614	35658695	CRX.2781
chr18	35862529	35862616	CRX.2782
chr18	36076629	36076771	CRX.2784
chr18	36077964	36078144	CRX.2785
chr18	36614236	36614272	CRX.2787
chr18	36719352	36719644	CRX.2788
chr18	36942768	36942870	CRX.2789
chr18	37338189	37338291	CRX.2790
chr18	38039994	38040100	CRX.2791
chr18	38344740	38344877	CRX.2792
chr18	38509756	38509844	CRX.2793
chr18	39152697	39152809	CRX.2796
chr18	40379174	40379294	CRX.2806
chr18	42421945	42422023	CRX.2807
chr18	43020729	43020964	CRX.2811
chr18	43023487	43023727	CRX.2812
chr18	43037325	43037545	CRX.2814
chr18	43594258	43594472	CRX.2817
chr18	43596485	43596551	CRX.2818
chr18	46901250	46901311	CRX.2823
chr18	53807699	53807850	CRX.2829
chr18	60720294	60720455	CRX.2838
chr18	60891531	60891718	CRX.2840
chr18	61372717	61372926	CRX.2842
chr18	61473888	61474059	CRX.2847
chr18	61480728	61480921	CRX.2849
chr18	61485914	61486201	CRX.2850
chr18	63136244	63136456	CRX.2857
chr18	63137442	63137551	CRX.2858
chr18	66120783	66120934	CRX.2879
chr18	66124810	66124901	CRX.2880
chr18	66129771	66129998	CRX.2881
chr18	66162378	66162503	CRX.2882
chr18	66175177	66175478	CRX.2883
chr18	66179654	66179780	CRX.2884
chr18	67364832	67364939	CRX.2886
chr18	72508681	72508835	CRX.2892
chr18	73975279	73975444	CRX.2895
chr18	75153950	75154089	CRX.2899
chr18	75854980	75855193	CRX.2905
chr18	76250186	76250425	CRX.2906
chr18	76400962	76401022	CRX.2907
chr18	77286074	77286268	CRX.2909
chr18	77948255	77948411	CRX.2913
chr18	77971384	77971535	CRX.2915
chr18	77971645	77971825	CRX.2916
chr18	80433564	80433698	CRX.2920
chr18	80666762	80666839	CRX.2921
chr18	82136507	82136730	CRX.2926
chr18	82643993	82644112	CRX.2932
chr18	83020996	83021138	CRX.2936
chr18	83025067	83025190	CRX.2937
chr18	85120930	85121068	CRX.2940
chr18	89141280	89141371	CRX.2941
chr19	3333195	3333299	CRX.2944
chr19	3912895	3913032	CRX.2946
chr19	4014890	4015155	CRX.2947
chr19	4097008	4097113	CRX.2949
chr19	4097268	4097389	CRX.2950
chr19	4101402	4101659	CRX.2952
chr19	4121510	4121701	CRX.2954
chr19	4139481	4139816	CRX.2955
chr19	4153266	4153364	CRX.2956
chr19	4811670	4811791	CRX.2958
chr19	4962017	4962105	CRX.2962
chr19	5088220	5088385	CRX.2964
chr19	5295468	5295680	CRX.2965
chr19	5366644	5366733	CRX.2967
chr19	5366858	5366959	CRX.2968
chr19	5428224	5428283	CRX.2969
chr19	5489117	5489157	CRX.2970
chr19	5510517	5510663	CRX.2971
chr19	5688976	5689139	CRX.2972
chr19	6077224	6077312	CRX.2974
chr19	6118494	6118599	CRX.2976
chr19	6127903	6128050	CRX.2977
chr19	6128251	6128427	CRX.2978
chr19	6236266	6236331	CRX.2979
chr19	7016926	7017015	CRX.2986
chr19	7025988	7026140	CRX.2987
chr19	7067070	7067196	CRX.2988
chr19	7280740	7280890	CRX.2989
chr19	7287641	7287804	CRX.2991
chr19	7416154	7416295	CRX.2992
chr19	8797813	8797979	CRX.2996
chr19	8848937	8849050	CRX.2997
chr19	8860824	8860912	CRX.2998
chr19	8955310	8955404	CRX.3002
chr19	8958125	8958397	CRX.3003
chr19	8963295	8963357	CRX.3005
chr19	9003658	9003980	CRX.3007
chr19	9041591	9041676	CRX.3008
chr19	9974155	9974243	CRX.3011
chr19	10775859	10776114	CRX.3018
chr19	11023773	11023905	CRX.3020
chr19	11026657	11026836	CRX.3021
chr19	11888292	11888511	CRX.3023
chr19	11892917	11893071	CRX.3025
chr19	11893361	11893470	CRX.3026
chr19	12040142	12040231	CRX.3027
chr19	12870661	12870871	CRX.3028
chr19	19073516	19073797	CRX.3033
chr19	19078890	19079010	CRX.3035
chr19	20419140	20419316	CRX.3036
chr19	21348793	21348950	CRX.3038
chr19	23208527	23208686	CRX.3042
chr19	23210801	23210954	CRX.3043
chr19	23211911	23212011	CRX.3044
chr19	24275066	24275375	CRX.3046
chr19	26680863	26680963	CRX.3054
chr19	26919866	26920021	CRX.3057
chr19	27293212	27293434	CRX.3061
chr19	27293485	27293681	CRX.3062
chr19	27396846	27397123	CRX.3065
chr19	27504369	27504565	CRX.3066
chr19	29436318	29436447	CRX.3071
chr19	36871615	36871730	CRX.3078
chr19	37249542	37249675	CRX.3083
chr19	38298633	38298765	CRX.3088
chr19	40905328	40905516	CRX.3095
chr19	42091891	42091998	CRX.3103
chr19	42645589	42645715	CRX.3109
chr19	42645906	42646149	CRX.3110
chr19	43591293	43591371	CRX.3111
chr19	43599062	43599295	CRX.3112
chr19	44637210	44637322	CRX.3116
chr19	45091407	45091530	CRX.3119
chr19	45133039	45133155	CRX.3120
chr19	45148807	45148898	CRX.3121
chr19	45437918	45438006	CRX.3126
chr19	45858048	45858134	CRX.3131
chr19	46073077	46073185	CRX.3132
chr19	46130835	46130995	CRX.3134
chr19	46226811	46226952	CRX.3136
chr19	46397105	46397275	CRX.3138
chr19	46402931	46402975	CRX.3140
chr19	46469651	46469816	CRX.3141
chr19	46574285	46574484	CRX.3142
chr19	46647901	46648036	CRX.3146
chr19	47142159	47142250	CRX.3153
chr19	53217032	53217229	CRX.3157
chr19	53864165	53864470	CRX.3162
chr19	55173947	55174063	CRX.3171
chr19	55177672	55177773	CRX.3172
chr19	55293339	55293429	CRX.3173
chr19	57290167	57290287	CRX.3181
chr19	57290479	57290661	CRX.3182
chr19	60871191	60871336	CRX.3186
chr2	5004823	5005068	CRX.3195
chr2	5629448	5629706	CRX.3201
chr2	5765962	5766102	CRX.3202
chr2	5766206	5766326	CRX.3203
chr2	6273679	6273810	CRX.3205
chr2	11524854	11524936	CRX.3212
chr2	12921792	12921939	CRX.3213
chr2	12930993	12931126	CRX.3214
chr2	14684530	14684826	CRX.3217
chr2	25080282	25080403	CRX.3226
chr2	25316583	25316774	CRX.3227
chr2	25321924	25322044	CRX.3228
chr2	25323213	25323403	CRX.3229
chr2	25839132	25839271	CRX.3233
chr2	26181487	26181596	CRX.3236
chr2	26300843	26300908	CRX.3237
chr2	26758391	26758617	CRX.3238
chr2	27395705	27395840	CRX.3240
chr2	28068584	28068705	CRX.3242
chr2	29108373	29108599	CRX.3245
chr2	29475119	29475226	CRX.3248
chr2	29682464	29682630	CRX.3249
chr2	30061213	30061436	CRX.3251
chr2	30092989	30093115	CRX.3252
chr2	30219493	30219612	CRX.3254
chr2	30247761	30247831	CRX.3255
chr2	31543660	31543750	CRX.3258
chr2	32207669	32207810	CRX.3262
chr2	32237425	32237539	CRX.3263
chr2	32307504	32307663	CRX.3270
chr2	32549725	32549862	CRX.3271
chr2	34726571	34726711	CRX.3284
chr2	35191287	35191460	CRX.3288
chr2	35192617	35192849	CRX.3289
chr2	37214195	37214404	CRX.3293
chr2	37286359	37286447	CRX.3294
chr2	37635844	37636071	CRX.3297
chr2	39081911	39082018	CRX.3301
chr2	48804904	48804973	CRX.3306
chr2	50152241	50152321	CRX.3309
chr2	53050278	53050422	CRX.3310
chr2	58998658	58998739	CRX.3315
chr2	60389757	60390062	CRX.3320
chr2	60391535	60391649	CRX.3321
chr2	66094706	66094879	CRX.3323
chr2	66094928	66095054	CRX.3324
chr2	69485207	69485358	CRX.3329
chr2	69487821	69488071	CRX.3330
chr2	69560853	69560941	CRX.3331
chr2	69627489	69627637	CRX.3332
chr2	69666252	69666423	CRX.3333
chr2	70893753	70893884	CRX.3336
chr2	73618044	73618172	CRX.3346
chr2	73749365	73749443	CRX.3347
chr2	76207831	76207960	CRX.3350
chr2	79231257	79231442	CRX.3359
chr2	79239856	79240061	CRX.3360
chr2	79261973	79262107	CRX.3361
chr2	79288022	79288241	CRX.3362
chr2	79295205	79295372	CRX.3363
chr2	84518408	84518579	CRX.3366
chr2	84667019	84667169	CRX.3368
chr2	84723308	84723519	CRX.3369
chr2	84877225	84877356	CRX.3370
chr2	84887925	84888013	CRX.3371
chr2	90585373	90585461	CRX.3372
chr2	90585654	90585790	CRX.3373
chr2	91023437	91023555	CRX.3378
chr2	91077309	91077441	CRX.3379
chr2	91105349	91105481	CRX.3380
chr2	91269353	91269504	CRX.3383
chr2	91550990	91551169	CRX.3385
chr2	91555188	91555350	CRX.3386
chr2	91570139	91570350	CRX.3387
chr2	91848528	91848829	CRX.3388
chr2	92215578	92215692	CRX.3389
chr2	92369553	92369641	CRX.3390
chr2	93432373	93432573	CRX.3391
chr2	93998091	93998378	CRX.3396
chr2	101469158	101469310	CRX.3398
chr2	102498821	102498957	CRX.3404
chr2	102499204	102499373	CRX.3405
chr2	103601322	103601501	CRX.3413
chr2	103637760	103637869	CRX.3414
chr2	103962687	103962850	CRX.3416
chr2	104412295	104412513	CRX.3420
chr2	104412903	104413119	CRX.3421
chr2	104430483	104430643	CRX.3422
chr2	106490542	106490747	CRX.3426
chr2	112124545	112124755	CRX.3427
chr2	112294952	112295241	CRX.3429
chr2	113689110	113689230	CRX.3438
chr2	113839332	113839435	CRX.3440
chr2	114001057	114001145	CRX.3443
chr2	118373408	118373649	CRX.3446
chr2	118687662	118687776	CRX.3450
chr2	118872503	118872614	CRX.3452
chr2	118982714	118982804	CRX.3454
chr2	119034516	119034673	CRX.3456
chr2	119114369	119114624	CRX.3457
chr2	119980408	119980562	CRX.3461
chr2	120229827	120229966	CRX.3462
chr2	120389611	120389718	CRX.3463
chr2	120393239	120393353	CRX.3464
chr2	120834115	120834270	CRX.3468
chr2	121282444	121282643	CRX.3473
chr2	121299749	121299901	CRX.3474
chr2	121332378	121332515	CRX.3475
chr2	121781619	121781745	CRX.3478
chr2	122203202	122203356	CRX.3479
chr2	125608474	125608613	CRX.3482
chr2	125684814	125684929	CRX.3484
chr2	127008621	127008719	CRX.3486
chr2	127618236	127618319	CRX.3491
chr2	128792925	128793013	CRX.3497
chr2	128793052	128793170	CRX.3498
chr2	128895402	128895597	CRX.3499
chr2	128955378	128955470	CRX.3500
chr2	129002858	129002995	CRX.3502
chr2	129625819	129626067	CRX.3509
chr2	130489877	130490136	CRX.3514
chr2	130853891	130854036	CRX.3515
chr2	131957402	131957510	CRX.3521
chr2	132078896	132079034	CRX.3522
chr2	132403876	132403931	CRX.3525
chr2	132515872	132515960	CRX.3527
chr2	132549883	132550062	CRX.3528
chr2	136717188	136717285	CRX.3535
chr2	136717810	136717980	CRX.3536
chr2	136919161	136919344	CRX.3537
chr2	136940005	136940135	CRX.3538
chr2	139892563	139892707	CRX.3539
chr2	139996267	139996377	CRX.3540
chr2	142728633	142728760	CRX.3544
chr2	143522056	143522144	CRX.3545
chr2	144353380	144353502	CRX.3547
chr2	145873502	145873795	CRX.3550
chr2	146571365	146571476	CRX.3556
chr2	146571680	146571794	CRX.3557
chr2	148698917	148699082	CRX.3561
chr2	148700467	148700625	CRX.3562
chr2	148701311	148701432	CRX.3563
chr2	148715848	148716075	CRX.3564
chr2	150188537	150188652	CRX.3565
chr2	151458324	151458444	CRX.3567
chr2	151567041	151567199	CRX.3568
chr2	152221772	152221983	CRX.3572
chr2	152862433	152862747	CRX.3574
chr2	155183181	155183329	CRX.3591
chr2	155207535	155207615	CRX.3592
chr2	155418426	155418560	CRX.3593
chr2	156006046	156006144	CRX.3596
chr2	156817748	156817854	CRX.3605
chr2	160193708	160193796	CRX.3610
chr2	163245432	163245537	CRX.3612
chr2	164251900	164252090	CRX.3616
chr2	164252569	164252743	CRX.3617
chr2	164286297	164286445	CRX.3618
chr2	164705443	164705558	CRX.3622
chr2	164792725	164792820	CRX.3623
chr2	165136461	165136649	CRX.3627
chr2	165674649	165674878	CRX.3631
chr2	165710179	165710377	CRX.3633
chr2	167014291	167014422	CRX.3644
chr2	167460124	167460349	CRX.3646
chr2	167903831	167904024	CRX.3648
chr2	168032791	168032982	CRX.3650
chr2	168781042	168781130	CRX.3652
chr2	169755574	169755702	CRX.3653
chr2	172170935	172171024	CRX.3654
chr2	172196362	172196450	CRX.3655
chr2	179853808	179853948	CRX.3668
chr2	180195526	180195736	CRX.3670
chr2	180444696	180444807	CRX.3674
chr2	181258842	181259015	CRX.3677
chr2	181493880	181494025	CRX.3681
chr2	181598930	181599117	CRX.3683
chr3	5576132	5576460	CRX.3686
chr3	8923496	8923565	CRX.3687
chr3	8923773	8923968	CRX.3688
chr3	8958938	8959094	CRX.3689
chr3	8964397	8964549	CRX.3690
chr3	8970438	8970602	CRX.3691
chr3	10301158	10301304	CRX.3696
chr3	10304488	10304751	CRX.3697
chr3	10342914	10343027	CRX.3698
chr3	17224955	17225114	CRX.3701
chr3	17690594	17690695	CRX.3705
chr3	17693771	17694009	CRX.3706
chr3	17698574	17698764	CRX.3707
chr3	19935249	19935349	CRX.3713
chr3	27052855	27052938	CRX.3716
chr3	30644954	30645343	CRX.3721
chr3	30647268	30647610	CRX.3722
chr3	32298010	32298098	CRX.3726
chr3	32607167	32607313	CRX.3728
chr3	32607441	32607594	CRX.3729
chr3	33035518	33035709	CRX.3734
chr3	33041485	33041563	CRX.3735
chr3	33698963	33699069	CRX.3736
chr3	35899495	35899583	CRX.3738
chr3	36512134	36512219	CRX.3739
chr3	36517132	36517400	CRX.3740
chr3	37211769	37211900	CRX.3741
chr3	40549935	40550015	CRX.3744
chr3	51028477	51028598	CRX.3746
chr3	51187459	51187614	CRX.3748
chr3	51190737	51190896	CRX.3749
chr3	53267504	53267637	CRX.3752
chr3	55581580	55581672	CRX.3760
chr3	55586289	55586416	CRX.3761
chr3	55592608	55592759	CRX.3763
chr3	63703348	63703480	CRX.3772
chr3	63768572	63768745	CRX.3773
chr3	65762534	65762649	CRX.3778
chr3	75360786	75360968	CRX.3782
chr3	75756782	75756937	CRX.3783
chr3	75760907	75760965	CRX.3784
chr3	79432754	79432859	CRX.3789
chr3	84024851	84024982	CRX.3790
chr3	84063466	84063621	CRX.3792
chr3	85482848	85482942	CRX.3796
chr3	85485091	85485382	CRX.3797
chr3	85485421	85485597	CRX.3798
chr3	86027964	86028124	CRX.3800
chr3	86916377	86916508	CRX.3802
chr3	86969407	86969534	CRX.3803
chr3	87689448	87689549	CRX.3804
chr3	87689627	87689899	CRX.3805
chr3	87734059	87734185	CRX.3806
chr3	87945765	87945848	CRX.3807
chr3	87949378	87949535	CRX.3808
chr3	87951838	87952105	CRX.3809
chr3	88100662	88100789	CRX.3810
chr3	88100856	88101017	CRX.3811
chr3	88229002	88229212	CRX.3813
chr3	89006758	89006897	CRX.3818
chr3	89188706	89188969	CRX.3819
chr3	89198968	89199055	CRX.3820
chr3	89215745	89215978	CRX.3821
chr3	89802587	89802675	CRX.3823
chr3	90313474	90313604	CRX.3825
chr3	94113966	94114088	CRX.3826
chr3	94216812	94217060	CRX.3827
chr3	94778463	94778641	CRX.3828
chr3	94910852	94911014	CRX.3829
chr3	95021776	95021959	CRX.3830
chr3	95085667	95085755	CRX.3831
chr3	95238124	95238218	CRX.3832
chr3	95238327	95238425	CRX.3833
chr3	95428762	95428866	CRX.3834
chr3	95697747	95697899	CRX.3835
chr3	95732966	95733221	CRX.3836
chr3	95895940	95896215	CRX.3841
chr3	95898064	95898251	CRX.3842
chr3	96709152	96709288	CRX.3847
chr3	97461881	97461993	CRX.3848
chr3	97571830	97571966	CRX.3849
chr3	102975488	102975594	CRX.3858
chr3	103718317	103718405	CRX.3860
chr3	104471519	104471719	CRX.3864
chr3	104478564	104478802	CRX.3865
chr3	104667378	104667466	CRX.3868
chr3	104855984	104856072	CRX.3869
chr3	105499024	105499274	CRX.3871
chr3	105502139	105502391	CRX.3872
chr3	105507542	105507701	CRX.3873
chr3	107136045	107136210	CRX.3875
chr3	107136565	107136678	CRX.3876
chr3	107434670	107434865	CRX.3877
chr3	107897168	107897319	CRX.3881
chr3	108365340	108365479	CRX.3883
chr3	120994897	120995032	CRX.3886
chr3	121747247	121747431	CRX.3889
chr3	122122582	122122673	CRX.3894
chr3	122938521	122938626	CRX.3895
chr3	126865474	126865679	CRX.3901
chr3	126866535	126866646	CRX.3902
chr3	129239232	129239309	CRX.3906
chr3	129427969	129428064	CRX.3908
chr3	129506985	129507162	CRX.3909
chr3	129508927	129509027	CRX.3910
chr3	130412556	130412675	CRX.3912
chr3	130973425	130973558	CRX.3913
chr3	132998284	132998527	CRX.3914
chr3	133001798	133002021	CRX.3915
chr3	135101027	135101270	CRX.3920
chr3	136332487	136332584	CRX.3922
chr3	137806364	137806428	CRX.3923
chr3	138475702	138475825	CRX.3925
chr3	142058702	142058790	CRX.3929
chr3	144382388	144382573	CRX.3930
chr3	144691122	144691226	CRX.3933
chr3	145239218	145239281	CRX.3934
chr3	145586982	145587111	CRX.3935
chr3	146055992	146056206	CRX.3940
chr3	146158032	146158204	CRX.3941
chr3	146184408	146184496	CRX.3942
chr3	153576017	153576071	CRX.3947
chr3	157609817	157609967	CRX.3951
chr3	157699531	157699634	CRX.3952
chr4	3865854	3866057	CRX.3953
chr4	8767230	8767491	CRX.3956
chr4	9596318	9596431	CRX.3957
chr4	11412970	11413124	CRX.3959
chr4	11506645	11506804	CRX.3960
chr4	14753639	14753678	CRX.3963
chr4	16091062	16091289	CRX.3964
chr4	21775057	21775172	CRX.3966
chr4	24824971	24825096	CRX.3969
chr4	25208985	25209183	CRX.3970
chr4	34497762	34497819	CRX.3974
chr4	34719126	34719341	CRX.3975
chr4	40795353	40795574	CRX.3981
chr4	41261891	41262062	CRX.3985
chr4	41295821	41296047	CRX.3986
chr4	41516614	41516789	CRX.3987
chr4	43013337	43013658	CRX.3990
chr4	43038652	43038735	CRX.3991
chr4	43044250	43044460	CRX.3992
chr4	43506117	43506271	CRX.3995
chr4	45025415	45025653	CRX.4005
chr4	45354587	45354713	CRX.4007
chr4	45980422	45980673	CRX.4013
chr4	45985104	45985212	CRX.4014
chr4	46401994	46402111	CRX.4018
chr4	47487248	47487336	CRX.4020
chr4	53208986	53209110	CRX.4023
chr4	55362612	55362676	CRX.4039
chr4	59818691	59818782	CRX.4044
chr4	61950416	61950620	CRX.4046
chr4	63050111	63050407	CRX.4050
chr4	63069829	63069942	CRX.4051
chr4	63151225	63151344	CRX.4054
chr4	63162259	63162463	CRX.4055
chr4	73888190	73888311	CRX.4059
chr4	73897676	73897847	CRX.4061
chr4	73903726	73903848	CRX.4062
chr4	80552783	80552929	CRX.4063
chr4	83170631	83170784	CRX.4066
chr4	84529788	84529992	CRX.4069
chr4	86503262	86503392	CRX.4079
chr4	86503586	86503690	CRX.4080
chr4	94718814	94719105	CRX.4084
chr4	98860497	98860632	CRX.4087
chr4	101223558	101223698	CRX.4092
chr4	101319880	101320026	CRX.4093
chr4	106800888	106801220	CRX.4107
chr4	107562432	107562506	CRX.4115
chr4	107640870	107641088	CRX.4117
chr4	107744029	107744212	CRX.4119
chr4	108673041	108673156	CRX.4120
chr4	114672525	114672629	CRX.4122
chr4	115726352	115726496	CRX.4129
chr4	115796347	115796493	CRX.4130
chr4	116381032	116381148	CRX.4132
chr4	116666968	116667088	CRX.4134
chr4	116793141	116793239	CRX.4135
chr4	117486475	117486745	CRX.4140
chr4	117507695	117507776	CRX.4141
chr4	117701816	117701926	CRX.4144
chr4	117852618	117852732	CRX.4147
chr4	118967103	118967399	CRX.4152
chr4	124391878	124392067	CRX.4161
chr4	124583590	124583693	CRX.4163
chr4	125335760	125335967	CRX.4165
chr4	125627082	125627191	CRX.4166
chr4	125780960	125781138	CRX.4167
chr4	125785644	125785826	CRX.4168
chr4	126645471	126645636	CRX.4170
chr4	126699628	126699716	CRX.4171
chr4	128387999	128388089	CRX.4172
chr4	128405613	128405759	CRX.4175
chr4	128639737	128639895	CRX.4178
chr4	129012780	129012930	CRX.4179
chr4	129138683	129138860	CRX.4180
chr4	129784443	129784543	CRX.4184
chr4	131607936	131608094	CRX.4196
chr4	131826017	131826105	CRX.4199
chr4	131864790	131864948	CRX.4200
chr4	132089581	132089727	CRX.4201
chr4	132478566	132478733	CRX.4202
chr4	132889285	132889478	CRX.4205
chr4	133310271	133310365	CRX.4209
chr4	133312607	133312782	CRX.4210
chr4	133313535	133313660	CRX.4211
chr4	133523132	133523215	CRX.4212
chr4	133526254	133526358	CRX.4213
chr4	133572730	133572899	CRX.4215
chr4	133658692	133658872	CRX.4216
chr4	133799572	133799693	CRX.4218
chr4	133952038	133952092	CRX.4219
chr4	134479474	134479603	CRX.4220
chr4	135549894	135550075	CRX.4224
chr4	135609294	135609405	CRX.4225
chr4	136178418	136178574	CRX.4227
chr4	136311412	136311575	CRX.4229
chr4	136460676	136460882	CRX.4230
chr4	136944327	136944415	CRX.4232
chr4	137149552	137149709	CRX.4234
chr4	137149929	137150025	CRX.4235
chr4	137458390	137458492	CRX.4237
chr4	137860687	137860701	CRX.4243
chr4	137886129	137886521	CRX.4244
chr4	138375190	138375392	CRX.4246
chr4	139687606	139687822	CRX.4249
chr4	139802807	139802935	CRX.4250
chr4	140203684	140203772	CRX.4251
chr4	140609557	140609695	CRX.4257
chr4	141346607	141346840	CRX.4261
chr4	141349370	141349484	CRX.4262
chr4	143002282	143002426	CRX.4263
chr4	147242776	147242908	CRX.4266
chr4	147514435	147514523	CRX.4269
chr4	147822481	147822575	CRX.4271
chr4	148181020	148181198	CRX.4277
chr4	148186146	148186199	CRX.4278
chr4	148289006	148289185	CRX.4284
chr4	148290020	148290176	CRX.4285
chr4	148290393	148290685	CRX.4286
chr4	148473933	148474016	CRX.4288
chr4	148943947	148944262	CRX.4297
chr4	148946660	148946857	CRX.4299
chr4	149112293	149112427	CRX.4301
chr4	149148498	149148604	CRX.4306
chr4	149658259	149658417	CRX.4311
chr4	151236034	151236157	CRX.4318
chr4	151699865	151699968	CRX.4326
chr4	151839347	151839539	CRX.4328
chr4	153068171	153068322	CRX.4332
chr4	153279328	153279474	CRX.4333
chr4	153534859	153534947	CRX.4335
chr4	154385102	154385308	CRX.4341
chr4	154387084	154387286	CRX.4342
chr4	154869081	154869346	CRX.4347
chr4	155102310	155102479	CRX.4351
chr4	155317865	155317976	CRX.4352
chr4	155483896	155484031	CRX.4353
chr4	155629415	155629765	CRX.4354
chr5	3596118	3596300	CRX.4355
chr5	14723649	14723876	CRX.4360
chr5	18734031	18734153	CRX.4362
chr5	18741008	18741141	CRX.4363
chr5	22924125	22924275	CRX.4371
chr5	23349964	23350091	CRX.4374
chr5	24083299	24083540	CRX.4382
chr5	25035605	25035680	CRX.4388
chr5	30474802	30474912	CRX.4399
chr5	30481472	30481603	CRX.4400
chr5	30969068	30969275	CRX.4402
chr5	31350903	31351025	CRX.4406
chr5	31600903	31601047	CRX.4408
chr5	31829323	31829411	CRX.4409
chr5	31999943	32000031	CRX.4410
chr5	33678011	33678072	CRX.4412
chr5	33721057	33721176	CRX.4413
chr5	34000605	34000702	CRX.4414
chr5	34530391	34530670	CRX.4415
chr5	34631023	34631106	CRX.4417
chr5	34915877	34915994	CRX.4418
chr5	34916143	34916288	CRX.4419
chr5	35925467	35925591	CRX.4424
chr5	36807721	36807822	CRX.4426
chr5	36924557	36924875	CRX.4430
chr5	37087242	37087405	CRX.4432
chr5	37380279	37380554	CRX.4433
chr5	44056607	44056722	CRX.4438
chr5	44173992	44174081	CRX.4440
chr5	44199140	44199259	CRX.4441
chr5	44471585	44471745	CRX.4443
chr5	44471994	44472210	CRX.4444
chr5	44477244	44477438	CRX.4445
chr5	44488315	44488550	CRX.4446
chr5	44493237	44493440	CRX.4447
chr5	44589163	44589378	CRX.4449
chr5	44614259	44614408	CRX.4451
chr5	53980679	53980724	CRX.4457
chr5	65590747	65590858	CRX.4459
chr5	65782611	65782738	CRX.4460
chr5	65881613	65881745	CRX.4461
chr5	73034924	73035121	CRX.4469
chr5	73603236	73603421	CRX.4472
chr5	73603810	73603970	CRX.4473
chr5	73647713	73647814	CRX.4474
chr5	87233008	87233102	CRX.4479
chr5	88990556	88990774	CRX.4481
chr5	89012363	89012684	CRX.4482
chr5	89149742	89149902	CRX.4484
chr5	90653029	90653158	CRX.4488
chr5	92391855	92391948	CRX.4491
chr5	92512736	92512876	CRX.4492
chr5	92685330	92685533	CRX.4493
chr5	92707252	92707391	CRX.4494
chr5	92864185	92864273	CRX.4495
chr5	93326884	93327046	CRX.4496
chr5	93347264	93347433	CRX.4498
chr5	93696108	93696221	CRX.4499
chr5	93697553	93697701	CRX.4500
chr5	97383135	97383334	CRX.4504
chr5	98597621	98597885	CRX.4506
chr5	98609791	98609860	CRX.4507
chr5	100947260	100947425	CRX.4512
chr5	101227700	101227750	CRX.4513
chr5	102498920	102499008	CRX.4518
chr5	103197833	103197952	CRX.4520
chr5	104188630	104188774	CRX.4524
chr5	108494511	108494734	CRX.4541
chr5	108697840	108697978	CRX.4542
chr5	108817275	108817460	CRX.4544
chr5	108860252	108860533	CRX.4547
chr5	108863429	108863528	CRX.4548
chr5	109986205	109986413	CRX.4550
chr5	110539254	110539367	CRX.4551
chr5	111199660	111199762	CRX.4554
chr5	111239194	111239286	CRX.4555
chr5	114359150	114359305	CRX.4559
chr5	114537932	114538127	CRX.4560
chr5	115019019	115019107	CRX.4564
chr5	115750919	115751022	CRX.4572
chr5	115776953	115777107	CRX.4573
chr5	115852164	115852432	CRX.4576
chr5	115853574	115853662	CRX.4577
chr5	115853836	115854033	CRX.4578
chr5	115886471	115886663	CRX.4581
chr5	115886815	115886904	CRX.4582
chr5	115887161	115887286	CRX.4583
chr5	115934391	115934447	CRX.4587
chr5	115939441	115939569	CRX.4588
chr5	115939901	115940078	CRX.4589
chr5	116103111	116103140	CRX.4591
chr5	116459155	116459366	CRX.4594
chr5	118694947	118695081	CRX.4603
chr5	122822412	122822541	CRX.4614
chr5	122952198	122952306	CRX.4615
chr5	123271384	123271535	CRX.4616
chr5	123439047	123439188	CRX.4617
chr5	123507922	123508051	CRX.4619
chr5	123591046	123591135	CRX.4622
chr5	124170956	124171049	CRX.4626
chr5	124474648	124474885	CRX.4629
chr5	124644695	124644952	CRX.4630
chr5	124690892	124691081	CRX.4631
chr5	130221252	130221356	CRX.4638
chr5	130293038	130293212	CRX.4639
chr5	130363266	130363461	CRX.4640
chr5	130620594	130620734	CRX.4644
chr5	130672216	130672405	CRX.4647
chr5	130731384	130731469	CRX.4648
chr5	134266740	134266860	CRX.4651
chr5	134660470	134660596	CRX.4652
chr5	134789452	134789635	CRX.4653
chr5	134932562	134932855	CRX.4654
chr5	135484857	135484984	CRX.4655
chr5	135485163	135485292	CRX.4656
chr5	135845656	135845777	CRX.4657
chr5	136021199	136021301	CRX.4658
chr5	136164624	136164739	CRX.4659
chr5	136164817	136164905	CRX.4660
chr5	136254445	136254546	CRX.4661
chr5	136270594	136270745	CRX.4662
chr5	136379457	136379729	CRX.4665
chr5	136592445	136592592	CRX.4666
chr5	137462741	137462917	CRX.4671
chr5	137943633	137943762	CRX.4676
chr5	137972742	137972909	CRX.4677
chr5	138041935	138042086	CRX.4678
chr5	138042237	138042392	CRX.4679
chr5	138069985	138070180	CRX.4681
chr5	138220048	138220129	CRX.4682
chr5	138228849	138229012	CRX.4683
chr5	139060884	139061016	CRX.4685
chr5	139728113	139728202	CRX.4687
chr5	140302768	140302844	CRX.4689
chr5	140917479	140917507	CRX.4698
chr5	140981179	140981412	CRX.4699
chr5	141125508	141125610	CRX.4700
chr5	143025995	143026135	CRX.4706
chr5	145965269	145965445	CRX.4713
chr5	147047167	147047353	CRX.4715
chr5	147191784	147191963	CRX.4716
chr5	147196477	147196585	CRX.4717
chr5	147888109	147888297	CRX.4725
chr5	148706551	148706648	CRX.4726
chr5	149806722	149806914	CRX.4731
chr5	149995787	149995947	CRX.4733
chr5	150040716	150040825	CRX.4735
chr5	150041068	150041164	CRX.4736
chr5	150091052	150091189	CRX.4737
chr5	150439317	150439409	CRX.4738
chr5	151061687	151061805	CRX.4739
chr5	151468129	151468361	CRX.4740
chr6	3448335	3448474	CRX.4742
chr6	3943896	3944063	CRX.4744
chr6	4036895	4037044	CRX.4745
chr6	4852989	4853080	CRX.4747
chr6	8308863	8309075	CRX.4749
chr6	8314460	8314556	CRX.4751
chr6	8454558	8454794	CRX.4753
chr6	8459050	8459258	CRX.4754
chr6	8459333	8459425	CRX.4755
chr6	11857337	11857512	CRX.4756
chr6	24477596	24477712	CRX.4764
chr6	24615018	24615160	CRX.4765
chr6	25759281	25759454	CRX.4766
chr6	28371559	28371855	CRX.4771
chr6	29164263	29164506	CRX.4775
chr6	29165268	29165472	CRX.4776
chr6	29226903	29227089	CRX.4777
chr6	29344337	29344573	CRX.4778
chr6	29344687	29344783	CRX.4779
chr6	29417634	29417743	CRX.4780
chr6	29724399	29724523	CRX.4781
chr6	30097112	30097450	CRX.4785
chr6	30117584	30117691	CRX.4786
chr6	30124888	30124944	CRX.4788
chr6	30125037	30125324	CRX.4789
chr6	30128646	30128787	CRX.4790
chr6	30351680	30351809	CRX.4792
chr6	30459815	30459907	CRX.4793
chr6	31521567	31521777	CRX.4798
chr6	33010264	33010480	CRX.4804
chr6	33198977	33199120	CRX.4805
chr6	34426065	34426180	CRX.4807
chr6	39370449	39370481	CRX.4813
chr6	47763362	47763515	CRX.4823
chr6	48347619	48347750	CRX.4824
chr6	49269134	49269296	CRX.4829
chr6	49269994	49270261	CRX.4830
chr6	49274497	49274727	CRX.4832
chr6	50062893	50062996	CRX.4833
chr6	52664209	52664297	CRX.4842
chr6	56873377	56873547	CRX.4856
chr6	56873902	56874014	CRX.4857
chr6	57652971	57653081	CRX.4858
chr6	58781695	58781806	CRX.4860
chr6	59158805	59158955	CRX.4864
chr6	66485166	66485440	CRX.4866
chr6	66986357	66986594	CRX.4867
chr6	66987401	66987486	CRX.4868
chr6	67216786	67216919	CRX.4869
chr6	70742275	70742333	CRX.4870
chr6	71583059	71583147	CRX.4873
chr6	71583450	71583538	CRX.4874
chr6	72295172	72295287	CRX.4875
chr6	72381124	72381265	CRX.4876
chr6	72462455	72462628	CRX.4877
chr6	72906053	72906229	CRX.4879
chr6	73265420	73265658	CRX.4881
chr6	81921276	81921516	CRX.4882
chr6	82724445	82724533	CRX.4884
chr6	83028349	83028427	CRX.4889
chr6	83115596	83115751	CRX.4890
chr6	83136053	83136336	CRX.4891
chr6	83161648	83161822	CRX.4893
chr6	83163276	83163508	CRX.4894
chr6	83385307	83385538	CRX.4895
chr6	83390974	83391095	CRX.4897
chr6	85359087	85359242	CRX.4901
chr6	86619427	86619548	CRX.4905
chr6	86799230	86799318	CRX.4906
chr6	87761987	87762344	CRX.4911
chr6	88025170	88025293	CRX.4912
chr6	88792500	88792591	CRX.4913
chr6	88848806	88848932	CRX.4914
chr6	88852215	88852320	CRX.4915
chr6	90668699	90668826	CRX.4918
chr6	90681367	90681465	CRX.4919
chr6	90937745	90937874	CRX.4920
chr6	90938755	90939004	CRX.4921
chr6	90939121	90939240	CRX.4922
chr6	91423678	91423772	CRX.4923
chr6	97160703	97160791	CRX.4940
chr6	97302714	97302812	CRX.4941
chr6	97437953	97438032	CRX.4946
chr6	97450283	97450600	CRX.4947
chr6	98647657	98647820	CRX.4951
chr6	113256454	113256614	CRX.4956
chr6	113433162	113433263	CRX.4958
chr6	115626559	115626655	CRX.4962
chr6	115758732	115758856	CRX.4963
chr6	115851733	115851819	CRX.4966
chr6	117829141	117829235	CRX.4978
chr6	117829570	117829658	CRX.4979
chr6	118029864	118030039	CRX.4984
chr6	119186345	119186596	CRX.4986
chr6	119799098	119799311	CRX.4987
chr6	121060423	121060553	CRX.4992
chr6	122760976	122761085	CRX.4994
chr6	124662161	124662263	CRX.4997
chr6	124691546	124691702	CRX.4998
chr6	124779000	124779196	CRX.5000
chr6	124790209	124790406	CRX.5001
chr6	124790481	124790689	CRX.5002
chr6	124853796	124853933	CRX.5004
chr6	124880854	124880990	CRX.5005
chr6	125115623	125115811	CRX.5011
chr6	125142132	125142247	CRX.5012
chr6	125165582	125165635	CRX.5013
chr6	125640281	125640452	CRX.5014
chr6	125640589	125640746	CRX.5015
chr6	131332218	131332401	CRX.5027
chr6	133985124	133985162	CRX.5030
chr6	134780049	134780175	CRX.5033
chr6	134867286	134867413	CRX.5034
chr6	143115126	143115265	CRX.5050
chr6	144999360	144999579	CRX.5052
chr6	145159491	145159683	CRX.5053
chr6	145288640	145288773	CRX.5055
chr6	145812282	145812415	CRX.5058
chr6	145814776	145814914	CRX.5059
chr6	148779673	148779767	CRX.5063
chr6	148844704	148844803	CRX.5064
chr7	3581525	3581618	CRX.5066
chr7	3644797	3644969	CRX.5067
chr7	3655431	3655576	CRX.5068
chr7	4083707	4083843	CRX.5069
chr7	4088384	4088522	CRX.5071
chr7	4610544	4610651	CRX.5073
chr7	4636565	4636700	CRX.5074
chr7	4636814	4636902	CRX.5075
chr7	4691224	4691376	CRX.5077
chr7	4691547	4691778	CRX.5078
chr7	4764276	4764485	CRX.5080
chr7	4874136	4874283	CRX.5082
chr7	4966675	4966764	CRX.5084
chr7	5013246	5013362	CRX.5085
chr7	6103790	6104050	CRX.5087
chr7	6123919	6124121	CRX.5089
chr7	6124690	6124865	CRX.5090
chr7	6315478	6315779	CRX.5092
chr7	6315912	6316055	CRX.5093
chr7	6681255	6681619	CRX.5096
chr7	13388964	13389159	CRX.5098
chr7	13389253	13389382	CRX.5099
chr7	13483012	13483139	CRX.5100
chr7	13563111	13563217	CRX.5102
chr7	13563386	13563509	CRX.5103
chr7	13563577	13563684	CRX.5104
chr7	13620053	13620171	CRX.5105
chr7	16449531	16449825	CRX.5106
chr7	16465197	16465457	CRX.5107
chr7	16466275	16466413	CRX.5108
chr7	16466814	16467135	CRX.5109
chr7	16531372	16531499	CRX.5112
chr7	16683464	16683527	CRX.5114
chr7	16690031	16690315	CRX.5116
chr7	16871628	16871716	CRX.5117
chr7	16882363	16882479	CRX.5118
chr7	16985102	16985250	CRX.5119
chr7	16985444	16985522	CRX.5120
chr7	16998453	16998639	CRX.5121
chr7	17200646	17200761	CRX.5122
chr7	17460021	17460249	CRX.5125
chr7	17460491	17460583	CRX.5126
chr7	17509446	17509681	CRX.5127
chr7	19705111	19705249	CRX.5128
chr7	19945051	19945139	CRX.5132
chr7	19974131	19974345	CRX.5133
chr7	20147803	20147977	CRX.5134
chr7	20251076	20251223	CRX.5135
chr7	20301339	20301509	CRX.5137
chr7	24866740	24866998	CRX.5139
chr7	24897181	24897369	CRX.5140
chr7	25291888	25292136	CRX.5143
chr7	25315511	25315602	CRX.5144
chr7	25669015	25669198	CRX.5145
chr7	25669310	25669338	CRX.5146
chr7	25669417	25669440	CRX.5147
chr7	25669507	25669646	CRX.5148
chr7	25757627	25757659	CRX.5149
chr7	25788363	25788517	CRX.5150
chr7	25861933	25862186	CRX.5152
chr7	25862267	25862301	CRX.5153
chr7	26023513	26023656	CRX.5154
chr7	26024344	26024398	CRX.5155
chr7	26101573	26101827	CRX.5157
chr7	26429812	26429930	CRX.5158
chr7	26444066	26444108	CRX.5160
chr7	26504064	26504191	CRX.5161
chr7	26539878	26539972	CRX.5162
chr7	26540277	26540463	CRX.5163
chr7	27951857	27951985	CRX.5165
chr7	27963499	27963632	CRX.5166
chr7	28017886	28017971	CRX.5167
chr7	29177712	29177863	CRX.5170
chr7	29478723	29478909	CRX.5173
chr7	29767001	29767140	CRX.5180
chr7	30023177	30023303	CRX.5182
chr7	30552264	30552405	CRX.5189
chr7	30553221	30553350	CRX.5190
chr7	30601042	30601125	CRX.5191
chr7	30875468	30875579	CRX.5193
chr7	30980121	30980207	CRX.5194
chr7	31337461	31337576	CRX.5196
chr7	31435149	31435386	CRX.5198
chr7	35180808	35181068	CRX.5205
chr7	36368504	36368847	CRX.5208
chr7	38844227	38844307	CRX.5218
chr7	38846140	38846233	CRX.5219
chr7	48888800	48888896	CRX.5221
chr7	50699415	50699530	CRX.5222
chr7	50927233	50927377	CRX.5223
chr7	51560170	51560270	CRX.5224
chr7	51629283	51629370	CRX.5225
chr7	52023020	52023207	CRX.5226
chr7	52071168	52071263	CRX.5227
chr7	52104275	52104444	CRX.5228
chr7	52148033	52148136	CRX.5229
chr7	52241988	52242216	CRX.5230
chr7	52271560	52271668	CRX.5231
chr7	52379790	52379983	CRX.5232
chr7	52651304	52651354	CRX.5235
chr7	52689648	52689769	CRX.5237
chr7	52690078	52690203	CRX.5238
chr7	52970689	52970828	CRX.5239
chr7	53069712	53070013	CRX.5240
[truncated: 445 more rows]

## Sheet: CRX_GroupB_Dependent
chr10	92771994	92772154	CRX.607
chr16	18089259	18089449	CRX.2310
chr4	101760228	101760325	CRX.4095

## Sheet: CRX_GroupB_Independent
chr1	9535275	9535471	CRX.7
chr1	20810442	20810530	CRX.17
chr1	57030259	57030388	CRX.63
chr1	120218249	120218364	CRX.177
chr1	177622969	177623155	CRX.310
chr1	182126202	182126361	CRX.326
chr1	193007141	193007264	CRX.351
chr10	12728105	12728230	CRX.384
chr10	14425323	14425484	CRX.388
chr10	21714409	21714480	CRX.411
chr10	79422661	79422914	CRX.551
chr10	85379800	85380022	CRX.599
chr10	111409678	111409868	CRX.650
chr10	117229745	117229863	CRX.658
chr10	126495281	126495424	CRX.684
chr11	4086816	4086874	CRX.708
chr11	29415016	29415162	CRX.763
chr11	69749127	69749215	CRX.897
chr11	70338766	70338885	CRX.906
chr11	86358250	86358394	CRX.995
chr11	95528061	95528223	CRX.1049
chr11	96650380	96650467	CRX.1055
chr11	96805309	96805401	CRX.1057
chr12	11272536	11272641	CRX.1243
chr12	57446816	57446956	CRX.1309
chr12	84938211	84938328	CRX.1391
chr12	92622909	92623004	CRX.1424
chr12	114394387	114394568	CRX.1495
chr13	12487310	12487688	CRX.1514
chr13	13981794	13981994	CRX.1515
chr13	18809063	18809148	CRX.1517
chr13	64262993	64263077	CRX.1632
chr13	65214299	65214413	CRX.1634
chr13	67738717	67738818	CRX.1638
chr14	14953442	14953556	CRX.1766
chr14	21113741	21113942	CRX.1784
chr14	22668144	22668275	CRX.1797
chr14	25306208	25306385	CRX.1802
chr14	48188060	48188173	CRX.1849
chr14	76510551	76510733	CRX.1964
chr15	25913912	25914147	CRX.2038
chr15	57743582	57743670	CRX.2087
chr15	81494196	81494289	CRX.2174
chr15	88649810	88649942	CRX.2216
chr15	98507912	98508016	CRX.2243
chr15	98538517	98538614	CRX.2244
chr15	99532458	99532607	CRX.2259
chr16	17911414	17911564	CRX.2306
chr16	17915145	17915233	CRX.2307
chr16	50732929	50733017	CRX.2392
chr16	87432889	87433012	CRX.2423
chr17	11857468	11857617	CRX.2468
chr17	12934097	12934218	CRX.2469
chr17	27053767	27053855	CRX.2514
chr17	34334525	34334637	CRX.2561
chr17	36016580	36016711	CRX.2580
chr17	68353442	68353706	CRX.2667
chr17	78598722	78598850	CRX.2684
chr18	3507806	3507947	CRX.2732
chr18	6764952	6765058	CRX.2736
chr18	14941601	14941625	CRX.2747
chr18	42670917	42671127	CRX.2808
chr18	50138957	50139051	CRX.2827
chr18	74023092	74023242	CRX.2896
chr19	4510347	4510477	CRX.2957
chr19	6084875	6085037	CRX.2975
chr19	6334787	6334990	CRX.2980
chr19	6996315	6996415	CRX.2985
chr19	29881015	29881151	CRX.3073
chr19	39005297	39005412	CRX.3092
chr19	46150415	46150461	CRX.3135
chr2	34760492	34760601	CRX.3285
chr2	34760688	34760777	CRX.3286
chr2	118423812	118423972	CRX.3447
chr2	121632793	121632945	CRX.3477
chr2	126834344	126834463	CRX.3485
chr2	144419632	144419799	CRX.3548
chr2	150612405	150612493	CRX.3566
chr2	152512827	152512917	CRX.3573
chr2	166539447	166539553	CRX.3637
chr2	173485086	173485225	CRX.3658
chr3	27610216	27610304	CRX.3717
chr3	28679998	28680091	CRX.3719
chr3	96404960	96405065	CRX.3844
chr3	106524394	106524505	CRX.3874
chr3	145771107	145771175	CRX.3937
chr4	40705052	40705146	CRX.3979
chr4	40895328	40895539	CRX.3983
chr4	41071460	41071582	CRX.3984
chr4	45544153	45544241	CRX.4008
chr4	57969368	57969456	CRX.4040
chr4	86257976	86258147	CRX.4078
chr4	115635579	115635845	CRX.4126
chr4	118905318	118905489	CRX.4150
chr5	30400288	30400376	CRX.4396
chr5	35002800	35002981	CRX.4421
chr5	42235542	42235630	CRX.4437
chr5	48763484	48763614	CRX.4454
chr5	110877675	110877857	CRX.4553
chr5	111268769	111268996	CRX.4556
chr5	123678140	123678255	CRX.4623
chr5	138721681	138721741	CRX.4684
chr5	139625969	139626167	CRX.4686
chr5	141306602	141306725	CRX.4702
chr6	28430093	28430199	CRX.4773
chr6	47194281	47194369	CRX.4818
chr6	56654677	56654835	CRX.4855
chr6	92164868	92164960	CRX.4932
chr6	94650270	94650349	CRX.4935
chr6	95067714	95067836	CRX.4936
chr6	97756860	97756975	CRX.4950
chr6	108135555	108135704	CRX.4952
chr6	124989784	124989880	CRX.5007
chr6	128753184	128753272	CRX.5024
chr7	4894968	4895086	CRX.5083
chr7	19761105	19761307	CRX.5129
chr7	20334920	20335026	CRX.5138
chr7	28146518	28146645	CRX.5168
chr7	28293072	28293175	CRX.5169
chr7	36118896	36119009	CRX.5206
chr7	36119092	36119185	CRX.5207
chr7	53895222	53895348	CRX.5246
chr7	57033593	57033686	CRX.5256
chr7	74904758	74904916	CRX.5273
chr7	128851010	128851123	CRX.5426
chr7	133540260	133540416	CRX.5439
chr8	4165993	4166313	CRX.5526
chr8	14090319	14090416	CRX.5550
chr8	47637139	47637388	CRX.5608
chr8	74066594	74066839	CRX.5663
chr8	74249609	74249716	CRX.5667
chr8	77617411	77617524	CRX.5682
chr8	86479361	86479449	CRX.5698
chr8	87163534	87163610	CRX.5701
chr8	96738363	96738487	CRX.5736
chr8	109580580	109580755	CRX.5766
chr9	21706120	21706180	CRX.5880
chr9	21731822	21732029	CRX.5881
chr9	43921761	43921769	CRX.5939
chr9	53056185	53056400	CRX.5999
chr9	58100868	58101037	CRX.6032
chr9	95745727	95745818	CRX.6169
chr9	107489817	107489989	CRX.6204
chr9	108734842	108734947	CRX.6226
chr9	120842542	120842642	CRX.6264
chrX	7525117	7525206	CRX.6283
chrX	97689568	97689643	CRX.6310
chrX	147481383	147481471	CRX.6328
chrX	148762036	148762213	CRX.6330
chrX	151650918	151651037	CRX.6332

## Sheet: CRX_GroupC_Dependent
chr1	43228793	43228919	CRX.43
chr1	44640979	44641127	CRX.45
chr1	53834863	53835010	CRX.56
chr1	53835460	53835600	CRX.57
chr1	54883984	54884088	CRX.58
chr1	58678226	58678295	CRX.64
chr1	59264848	59265014	CRX.73
chr1	59286508	59286597	CRX.74
chr1	60330827	60330950	CRX.76
chr1	60626657	60626826	CRX.77
chr1	64594172	64594275	CRX.79
chr1	64992061	64992141	CRX.83
chr1	66829067	66829201	CRX.92
chr1	72229223	72229362	CRX.95
chr1	76449855	76450081	CRX.122
chr1	80253401	80253495	CRX.126
chr1	80400684	80400857	CRX.128
chr1	80410337	80410566	CRX.129
chr1	80421351	80421542	CRX.130
chr1	88107738	88107836	CRX.141
chr1	88458570	88458623	CRX.144
chr1	89329554	89329706	CRX.146
chr1	89567754	89567858	CRX.147
chr1	89607510	89607839	CRX.148
chr1	91782401	91782538	CRX.155
chr1	91790006	91790152	CRX.156
chr1	95656876	95657001	CRX.168
chr1	107904837	107904979	CRX.172
chr1	132598548	132598818	CRX.192
chr1	134310699	134310845	CRX.203
chr1	134478668	134478784	CRX.204
chr1	136336284	136336495	CRX.215
chr1	136347726	136347814	CRX.216
chr1	136757170	136757359	CRX.222
chr1	136762184	136762272	CRX.223
chr1	137491935	137492147	CRX.228
chr1	137511535	137511696	CRX.229
chr1	137512417	137512577	CRX.230
chr1	137690057	137690161	CRX.232
chr1	145613956	145614070	CRX.247
chr1	153204715	153204820	CRX.255
chr1	155114065	155114223	CRX.257
chr1	156958881	156959050	CRX.258
chr1	158765072	158765174	CRX.267
chr1	162217489	162217614	CRX.274
chr1	168729484	168729581	CRX.288
chr1	168731331	168731542	CRX.289
chr1	170280925	170281047	CRX.293
chr1	178933213	178933299	CRX.317
chr1	179229756	179229994	CRX.318
chr1	180332088	180332227	CRX.324
chr1	182723410	182723543	CRX.329
chr1	189260767	189260941	CRX.340
chr1	189273168	189273375	CRX.341
chr1	190418997	190419440	CRX.345
chr1	192903150	192903226	CRX.350
chr1	193550268	193550357	CRX.354
chr1	193952356	193952480	CRX.363
chr1	195013258	195013532	CRX.367
chr10	5291780	5291901	CRX.378
chr10	18673448	18673716	CRX.394
chr10	18810894	18811118	CRX.397
chr10	18816376	18816488	CRX.398
chr10	19053517	19053711	CRX.402
chr10	39591006	39591136	CRX.431
chr10	40061940	40062177	CRX.434
chr10	40187171	40187296	CRX.439
chr10	41306803	41306983	CRX.443
chr10	41940492	41940580	CRX.447
chr10	41958888	41959006	CRX.448
chr10	42455619	42455781	CRX.450
chr10	42551254	42551426	CRX.451
chr10	42629266	42629455	CRX.452
chr10	43479844	43480030	CRX.453
chr10	43565478	43565673	CRX.454
chr10	44256086	44256240	CRX.458
chr10	52030328	52030542	CRX.460
chr10	52194520	52194646	CRX.462
chr10	57798544	57798661	CRX.467
chr10	59091498	59091605	CRX.469
chr10	59091724	59091833	CRX.470
chr10	59450601	59450737	CRX.474
chr10	59525790	59525922	CRX.477
chr10	60684887	60684995	CRX.481
chr10	61773146	61773361	CRX.488
chr10	62307350	62307428	CRX.491
chr10	62499430	62499548	CRX.492
chr10	62503072	62503343	CRX.493
chr10	62724895	62724987	CRX.494
chr10	68670746	68670842	CRX.506
chr10	68902436	68902649	CRX.509
chr10	69544131	69544249	CRX.510
chr10	73163483	73163874	CRX.515
chr10	73534796	73534904	CRX.517
chr10	74407033	74407170	CRX.518
chr10	74411708	74411886	CRX.519
chr10	77059917	77060111	CRX.538
chr10	80059128	80059217	CRX.572
chr10	85020647	85020815	CRX.598
chr10	90484426	90484556	CRX.604
chr10	92861267	92861465	CRX.608
chr10	97806761	97806922	CRX.619
chr10	105287431	105287563	CRX.628
chr10	106181372	106181468	CRX.634
chr10	107590418	107590506	CRX.635
chr10	107841965	107842078	CRX.636
chr10	107845176	107845288	CRX.637
chr10	111370060	111370164	CRX.649
chr10	117079056	117079207	CRX.655
chr10	118242327	118242481	CRX.666
chr10	118519040	118519269	CRX.669
chr10	118572292	118572415	CRX.670
chr10	122134577	122134663	CRX.679
chr10	122134915	122135076	CRX.680
chr11	3322355	3322522	CRX.699
chr11	3447168	3447263	CRX.700
chr11	3841364	3841580	CRX.705
chr11	4635449	4635613	CRX.712
chr11	4684794	4684909	CRX.713
chr11	6452929	6453055	CRX.725
chr11	11883059	11883231	CRX.731
chr11	20934124	20934296	CRX.744
chr11	20934540	20934628	CRX.745
chr11	22924862	22924947	CRX.758
chr11	29635367	29635493	CRX.767
chr11	45780470	45780631	CRX.781
chr11	51514561	51514695	CRX.804
chr11	51759195	51759348	CRX.805
chr11	54535033	54535150	CRX.813
chr11	55197058	55197240	CRX.815
chr11	57466026	57466180	CRX.820
chr11	57496189	57496431	CRX.821
chr11	57499311	57499449	CRX.822
chr11	57509725	57509916	CRX.823
chr11	57530298	57530508	CRX.824
chr11	57746662	57746850	CRX.826
chr11	57938196	57938307	CRX.827
chr11	61354747	61354889	CRX.848
chr11	62127273	62127394	CRX.851
chr11	63767520	63767673	CRX.860
chr11	65530476	65530596	CRX.863
chr11	65968584	65968712	CRX.864
chr11	65970724	65970882	CRX.865
chr11	69588545	69588757	CRX.893
chr11	70200973	70201233	CRX.904
chr11	71801313	71801409	CRX.914
chr11	71910391	71910604	CRX.920
chr11	75105089	75105279	CRX.932
chr11	75439349	75439511	CRX.935
chr11	76259920	76260056	CRX.942
chr11	78408785	78408892	CRX.957
chr11	78410359	78410445	CRX.958
chr11	78479321	78479409	CRX.959
chr11	80051901	80052072	CRX.977
chr11	80161612	80161834	CRX.979
chr11	84057661	84057800	CRX.989
chr11	84819994	84820186	CRX.991
chr11	86420872	86421012	CRX.996
chr11	86512092	86512271	CRX.997
chr11	86514288	86514407	CRX.998
chr11	86733925	86734128	CRX.1000
chr11	86770677	86770782	CRX.1001
chr11	86852841	86852939	CRX.1004
chr11	88251965	88252072	CRX.1015
chr11	88361123	88361211	CRX.1017
chr11	88476424	88476530	CRX.1019
chr11	88525947	88526027	CRX.1021
chr11	88568482	88568587	CRX.1022
chr11	88746100	88746270	CRX.1026
chr11	88767123	88767249	CRX.1027
chr11	94265826	94265952	CRX.1041
chr11	96868406	96868712	CRX.1059
chr11	100362202	100362340	CRX.1085
chr11	101475489	101475784	CRX.1091
chr11	103253009	103253285	CRX.1110
chr11	103593728	103593816	CRX.1111
chr11	103773319	103773474	CRX.1114
chr11	105984786	105984874	CRX.1120
chr11	106208099	106208281	CRX.1123
chr11	106375844	106376155	CRX.1126
chr11	106727266	106727406	CRX.1132
chr11	106842315	106842508	CRX.1134
chr11	106845811	106845923	CRX.1135
chr11	107098208	107098360	CRX.1140
chr11	107098935	107099134	CRX.1141
chr11	107120887	107121067	CRX.1142
chr11	107243335	107243480	CRX.1143
chr11	107283214	107283336	CRX.1146
chr11	107316279	107316381	CRX.1147
chr11	108197061	108197174	CRX.1152
chr11	108209501	108209713	CRX.1153
chr11	114471542	114471754	CRX.1163
chr11	115079346	115079595	CRX.1166
chr11	115756594	115756754	CRX.1174
chr11	115915030	115915173	CRX.1177
chr11	116761758	116762007	CRX.1184
chr11	118597013	118597178	CRX.1201
chr11	119220513	119220678	CRX.1205
chr11	119990692	119990878	CRX.1208
chr11	120371724	120371882	CRX.1215
chr12	3399944	3400065	CRX.1222
chr12	3546181	3546388	CRX.1223
chr12	3839327	3839430	CRX.1225
chr12	4609493	4609622	CRX.1230
chr12	4951135	4951255	CRX.1232
chr12	5285712	5285852	CRX.1235
chr12	7460750	7460960	CRX.1238
chr12	7745622	7745710	CRX.1241
chr12	15856546	15856751	CRX.1248
chr12	16000830	16000918	CRX.1249
chr12	16275572	16275737	CRX.1251
chr12	16354187	16354332	CRX.1252
chr12	16431952	16432147	CRX.1253
chr12	17147921	17148044	CRX.1256
chr12	17150131	17150277	CRX.1257
chr12	17745326	17745457	CRX.1260
chr12	31610941	31611064	CRX.1269
chr12	33593885	33594013	CRX.1275
chr12	37130645	37130785	CRX.1284
chr12	40953583	40953682	CRX.1287
chr12	51543754	51543941	CRX.1290
chr12	53035569	53035793	CRX.1295
chr12	53038974	53039076	CRX.1296
chr12	53451353	53451554	CRX.1297
chr12	53827463	53827648	CRX.1299
chr12	56792984	56793146	CRX.1307
chr12	72276063	72276288	CRX.1327
chr12	73483388	73483533	CRX.1333
chr12	73714123	73714368	CRX.1334
chr12	74351741	74351859	CRX.1338
chr12	74865589	74865881	CRX.1340
chr12	75195436	75195558	CRX.1345
chr12	76735681	76735884	CRX.1346
chr12	76875264	76875404	CRX.1348
chr12	76893711	76893836	CRX.1349
chr12	78012438	78012535	CRX.1356
chr12	80331011	80331101	CRX.1366
chr12	80343945	80344183	CRX.1367
chr12	84438481	84438647	CRX.1383
chr12	84717097	84717207	CRX.1384
chr12	84785510	84785812	CRX.1386
chr12	84788332	84788583	CRX.1387
chr12	86108307	86108474	CRX.1396
chr12	86738712	86739048	CRX.1398
chr12	87011835	87012004	CRX.1399
chr12	87182124	87182373	CRX.1401
chr12	87207741	87207890	CRX.1402
chr12	87838919	87839007	CRX.1409
chr12	87848685	87848962	CRX.1410
chr12	87857739	87857957	CRX.1411
chr12	87988799	87988992	CRX.1413
chr12	88647185	88647292	CRX.1419
chr12	100041220	100041352	CRX.1430
chr12	100169536	100169727	CRX.1432
chr12	101646640	101646721	CRX.1438
chr12	101771548	101771733	CRX.1439
chr12	106214777	106215091	CRX.1453
chr12	106236870	106237103	CRX.1454
chr12	106903234	106903341	CRX.1457
chr12	108066914	108067003	CRX.1458
chr12	109673732	109673919	CRX.1463
chr12	109676436	109676591	CRX.1464
chr12	109889320	109889477	CRX.1466
chr12	109931932	109932116	CRX.1468
chr12	110038934	110039008	CRX.1469
chr12	111675950	111676123	CRX.1470
chr12	111920066	111920301	CRX.1476
chr12	112324254	112324402	CRX.1483
chr12	112326963	112327044	CRX.1484
chr12	113798126	113798218	CRX.1490
chr12	117327424	117327536	CRX.1498
chr12	117389147	117389302	CRX.1499
chr12	117469350	117469444	CRX.1500
chr12	117888760	117888853	CRX.1501
chr12	118840359	118840569	CRX.1504
chr12	119509140	119509284	CRX.1507
chr13	9640271	9640430	CRX.1512
chr13	23926805	23926988	CRX.1531
chr13	25284786	25285149	CRX.1536
chr13	37609428	37609543	CRX.1553
chr13	39044563	39044678	CRX.1555
chr13	44546697	44546847	CRX.1578
chr13	44549655	44549808	CRX.1580
chr13	44795814	44796010	CRX.1582
chr13	45063843	45064075	CRX.1585
chr13	47330739	47330910	CRX.1595
chr13	47331797	47331874	CRX.1596
chr13	47332178	47332341	CRX.1597
chr13	51278327	51278555	CRX.1609
chr13	55394695	55394870	CRX.1620
chr13	58139032	58139190	CRX.1624
chr13	59641467	59641706	CRX.1628
chr13	63438648	63438901	CRX.1630
chr13	78063094	78063229	CRX.1650
chr13	81666580	81666715	CRX.1654
chr13	83712619	83712826	CRX.1656
chr13	83713215	83713321	CRX.1657
chr13	93401824	93402009	CRX.1672
chr13	93453543	93453754	CRX.1674
chr13	95180028	95180164	CRX.1677
chr13	96037732	96037879	CRX.1687
chr13	96042081	96042232	CRX.1688
chr13	97205156	97205246	CRX.1694
chr13	97208289	97208396	CRX.1695
chr13	97210484	97210622	CRX.1696
chr13	97308245	97308396	CRX.1698
chr13	97463463	97463552	CRX.1700
chr13	97852192	97852384	CRX.1704
chr13	98559985	98560328	CRX.1708
chr13	99746265	99746353	CRX.1713
chr13	99768351	99768504	CRX.1715
chr13	100168921	100169021	CRX.1722
chr13	100180480	100180656	CRX.1723
chr13	100182576	100182719	CRX.1724
chr13	105330870	105331045	CRX.1738
chr13	108786355	108786569	CRX.1746
chr13	113543964	113544157	CRX.1749
chr13	118647307	118647551	CRX.1758
chr14	17244325	17244467	CRX.1774
chr14	17246523	17246645	CRX.1775
chr14	18585133	18585272	CRX.1780
chr14	21259361	21259553	CRX.1785
chr14	22563306	22563451	CRX.1795
chr14	22637657	22637924	CRX.1796
chr14	25378007	25378169	CRX.1804
chr14	41821106	41821199	CRX.1844
chr14	48846495	48846712	CRX.1853
chr14	55623461	55623586	CRX.1880
chr14	57522913	57523047	CRX.1890
chr14	57855456	57855682	CRX.1891
chr14	58328655	58328810	CRX.1893
chr14	58476835	58476967	CRX.1894
chr14	60356897	60356996	CRX.1897
chr14	60402584	60402720	CRX.1898
chr14	60591790	60591915	CRX.1900
chr14	62114385	62114514	CRX.1916
chr14	62906060	62906246	CRX.1919
chr14	63446265	63446362	CRX.1921
chr14	63478316	63478440	CRX.1923
chr14	64319171	64319378	CRX.1925
chr14	64755603	64755740	CRX.1930
chr14	64756501	64756677	CRX.1931
chr14	65131754	65131986	CRX.1934
chr14	65175039	65175255	CRX.1935
chr14	67615081	67615241	CRX.1950
chr14	70700028	70700221	CRX.1955
chr14	79013541	79013690	CRX.1969
chr14	100568667	100568819	CRX.1972
chr14	100576162	100576260	CRX.1973
chr14	104184578	104184740	CRX.1975
chr14	106284370	106284468	CRX.1980
chr14	120656431	120656545	CRX.1990
chr14	120657316	120657462	CRX.1991
chr14	120695441	120695562	CRX.1993
chr14	122094823	122094999	CRX.1999
chr15	12507360	12507445	CRX.2032
chr15	12636249	12636391	CRX.2033
chr15	12838256	12838389	CRX.2036
chr15	27508049	27508169	CRX.2040
chr15	35079621	35079709	CRX.2057
chr15	36205822	36206001	CRX.2064
chr15	39359270	39359464	CRX.2075
chr15	50558594	50558725	CRX.2082
chr15	64089581	64089658	CRX.2095
chr15	66924292	66924460	CRX.2105
chr15	66950472	66950698	CRX.2106
chr15	66951482	66951682	CRX.2107
chr15	68771038	68771162	CRX.2110
chr15	72680853	72681053	CRX.2118
chr15	72694578	72694794	CRX.2119
chr15	74761402	74761570	CRX.2131
chr15	78837584	78837727	CRX.2153
chr15	79454257	79454330	CRX.2155
chr15	79510304	79510471	CRX.2156
chr15	81278974	81279071	CRX.2173
chr15	81710133	81710363	CRX.2184
chr15	82680099	82680258	CRX.2188
chr15	86140347	86140547	CRX.2206
chr15	86226974	86227128	CRX.2207
chr15	93150160	93150358	CRX.2224
chr15	93570118	93570254	CRX.2228
chr15	96346155	96346405	CRX.2232
chr15	96422412	96422475	CRX.2235
chr15	98045101	98045286	CRX.2239
chr15	98387647	98387848	CRX.2240
chr15	98411634	98411802	CRX.2241
chr15	101865201	101865391	CRX.2266
chr15	102013558	102013719	CRX.2267
chr16	4102824	4103021	CRX.2290
chr16	11087732	11087906	CRX.2297
chr16	18275266	18275503	CRX.2313
chr16	21428538	21428608	CRX.2323
chr16	21665677	21665774	CRX.2325
chr16	21742385	21742562	CRX.2326
chr16	22131472	22131687	CRX.2327
chr16	30397846	30398103	CRX.2331
chr16	31954070	31954196	CRX.2339
chr16	31954587	31954740	CRX.2340
chr16	32021076	32021329	CRX.2341
chr16	32535280	32535417	CRX.2345
chr16	36945245	36945467	CRX.2367
chr16	36950371	36950524	CRX.2368
chr16	38138637	38138763	CRX.2375
chr16	38938831	38939011	CRX.2377
chr16	45999620	45999773	CRX.2387
chr16	50185161	50185307	CRX.2391
chr16	67446926	67447118	CRX.2408
chr16	70335104	70335218	CRX.2410
chr16	76322063	76322254	CRX.2414
chr16	90996789	90996962	CRX.2427
chr16	91666431	91666613	CRX.2431
chr16	92492757	92492999	CRX.2438
chr16	97228317	97228455	CRX.2447
chr16	97448514	97448602	CRX.2449
chr17	5007460	5007572	CRX.2453
chr17	5528002	5528161	CRX.2456
chr17	7402476	7402689	CRX.2459
chr17	7409331	7409464	CRX.2460
chr17	7826927	7827117	CRX.2463
chr17	23973241	23973362	CRX.2488
chr17	24639254	24639381	CRX.2494
chr17	25159173	25159329	CRX.2499
chr17	26756821	26756922	CRX.2511
chr17	26761927	26762032	CRX.2512
chr17	26793947	26794123	CRX.2513
chr17	27708617	27708645	CRX.2519
chr17	28064610	28064783	CRX.2523
chr17	29468319	29468527	CRX.2535
chr17	29815503	29815630	CRX.2538
chr17	30544015	30544182	CRX.2542
chr17	30784841	30785010	CRX.2545
chr17	32078586	32078804	CRX.2550
chr17	32143028	32143265	CRX.2551
chr17	33088903	33089081	CRX.2555
chr17	36009460	36009595	CRX.2579
chr17	36986141	36986323	CRX.2584
chr17	46962499	46962724	CRX.2601
chr17	47404048	47404184	CRX.2609
chr17	49370634	49370852	CRX.2633
chr17	66319601	66319809	CRX.2655
chr17	66542091	66542197	CRX.2658
chr17	66645037	66645209	CRX.2660
chr17	74439229	74439446	CRX.2680
chr17	74621214	74621338	CRX.2681
chr17	79143454	79143620	CRX.2685
chr17	84253717	84253827	CRX.2698
chr17	84545432	84545520	CRX.2702
chr17	84556576	84556836	CRX.2703
chr17	85163143	85163229	CRX.2710
chr17	85333349	85333553	CRX.2714
chr17	85379998	85380093	CRX.2715
chr17	86888247	86888409	CRX.2719
chr17	87158866	87159077	CRX.2721
chr18	4901179	4901358	CRX.2733
chr18	4993840	4994021	CRX.2734
chr18	10621113	10621229	CRX.2738
chr18	12305343	12305528	CRX.2740
chr18	12819424	12819696	CRX.2742
chr18	15046142	15046344	CRX.2748
chr18	21386554	21386752	CRX.2758
chr18	23994796	23994882	CRX.2760
chr18	25076294	25076386	CRX.2764
chr18	25841234	25841337	CRX.2766
chr18	34117064	34117201	CRX.2773
chr18	34845122	34845300	CRX.2775
chr18	35191459	35191582	CRX.2779
chr18	35202410	35202603	CRX.2780
chr18	36116820	36116887	CRX.2786
chr18	38826057	38826075	CRX.2795
chr18	39227818	39227975	CRX.2798
chr18	39325430	39325582	CRX.2799
chr18	39333672	39333851	CRX.2801
chr18	43000806	43000970	CRX.2810
chr18	47124350	47124536	CRX.2824
chr18	58001941	58002090	CRX.2837
chr18	61539903	61540076	CRX.2852
chr18	63320167	63320261	CRX.2859
chr18	63427015	63427128	CRX.2862
chr18	65154154	65154309	CRX.2864
chr18	65292803	65292916	CRX.2867
chr18	65311651	65311715	CRX.2868
chr18	65758435	65758575	CRX.2872
chr18	65798700	65798789	CRX.2873
chr18	67909609	67909738	CRX.2888
chr18	69822443	69822560	CRX.2890
chr18	73632122	73632257	CRX.2893
chr18	75801469	75801634	CRX.2903
chr18	76405324	76405488	CRX.2908
chr18	78288170	78288372	CRX.2918
chr18	78295318	78295511	CRX.2919
chr19	3353914	3354151	CRX.2945
chr19	4889533	4889645	CRX.2959
chr19	5304102	5304284	CRX.2966
chr19	6617417	6617539	CRX.2982
chr19	6619853	6620036	CRX.2983
chr19	8294061	8294252	CRX.2994
chr19	9244474	9244600	CRX.3009
chr19	9245579	9245690	CRX.3010
chr19	10133710	10133840	CRX.3012
chr19	10610779	10610893	CRX.3015
chr19	14690185	14690310	CRX.3030
chr19	23047617	23047688	CRX.3041
chr19	24287219	24287450	CRX.3047
chr19	24323396	24323500	CRX.3048
chr19	25229360	25229581	CRX.3052
chr19	27260144	27260306	CRX.3059
chr19	27271823	27272111	CRX.3060
chr19	27351310	27351403	CRX.3064
chr19	29127418	29127568	CRX.3069
chr19	32248226	32248307	CRX.3075
chr19	37108558	37108747	CRX.3081
chr19	37111362	37111517	CRX.3082
chr19	37814570	37814818	CRX.3086
chr19	44161968	44162172	CRX.3114
chr19	45188994	45189127	CRX.3122
chr19	45367015	45367153	CRX.3123
chr19	45387287	45387385	CRX.3124
chr19	45639976	45640110	CRX.3129
chr19	45641957	45642108	CRX.3130
chr19	46949419	46949582	CRX.3151
chr19	47279210	47279408	CRX.3154
chr19	53295885	53295981	CRX.3160
chr19	53949927	53950062	CRX.3166
chr19	55093418	55093506	CRX.3170
chr19	55683579	55683748	CRX.3174
chr19	56626862	56627039	CRX.3175
chr19	56769947	56770137	CRX.3180
chr2	5526652	5526903	CRX.3198
chr2	6067354	6067517	CRX.3204
chr2	6759542	6759631	CRX.3208
chr2	29227811	29227950	CRX.3246
chr2	30122055	30122263	CRX.3253
chr2	32244700	32244784	CRX.3264
chr2	33158061	33158264	CRX.3275
chr2	33264410	33264593	CRX.3276
chr2	33997765	33997955	CRX.3279
chr2	34219393	34219560	CRX.3280
chr2	34598093	34598203	CRX.3283
chr2	35730170	35730405	CRX.3291
chr2	35898777	35899045	CRX.3292
chr2	37442141	37442248	CRX.3295
chr2	59915389	59915514	CRX.3316
chr2	72884775	72884943	CRX.3342
chr2	72887219	72887360	CRX.3343
chr2	73472705	73472819	CRX.3345
chr2	74320175	74320272	CRX.3348
chr2	77413457	77413598	CRX.3354
chr2	77413701	77413806	CRX.3355
chr2	77528527	77528700	CRX.3356
chr2	91149844	91149963	CRX.3381
chr2	101742323	101742463	CRX.3399
chr2	101880134	101880323	CRX.3400
chr2	101897153	101897264	CRX.3401
chr2	102544704	102544810	CRX.3408
chr2	104297065	104297187	CRX.3418
chr2	106337580	106337777	CRX.3425
chr2	112356978	112357164	CRX.3431
chr2	113200212	113200322	CRX.3433
chr2	113273282	113273514	CRX.3434
chr2	113311308	113311432	CRX.3435
chr2	113379113	113379346	CRX.3436
chr2	113414618	113414867	CRX.3437
chr2	118659839	118660080	CRX.3449
chr2	119023897	119024020	CRX.3455
chr2	119409833	119409975	CRX.3458
chr2	119629208	119629402	CRX.3459
chr2	119924441	119924716	CRX.3460
chr2	120534414	120534527	CRX.3465
chr2	120630882	120631008	CRX.3467
chr2	120926587	120926776	CRX.3470
chr2	125640026	125640207	CRX.3483
chr2	127795912	127796027	CRX.3493
chr2	127802080	127802315	CRX.3494
chr2	129356942	129357111	CRX.3505
chr2	129652395	129652597	CRX.3512
chr2	129799817	129799994	CRX.3513
chr2	132081761	132081851	CRX.3523
chr2	132463664	132463794	CRX.3526
chr2	136157218	136157415	CRX.3531
chr2	145925973	145926075	CRX.3551
chr2	146081441	146081693	CRX.3552
chr2	148537200	148537293	CRX.3559
chr2	148543060	148543175	CRX.3560
chr2	153027250	153027364	CRX.3575
chr2	153082936	153083118	CRX.3577
chr2	153130961	153131167	CRX.3578
chr2	154564254	154564410	CRX.3585
chr2	154605429	154605649	CRX.3586
chr2	155772310	155772466	CRX.3594
chr2	156735045	156735233	CRX.3601
chr2	156735906	156736153	CRX.3602
chr2	156794206	156794401	CRX.3603
chr2	157903998	157904081	CRX.3607
chr2	160215018	160215143	CRX.3611
chr2	163411872	163412021	CRX.3613
chr2	163665324	163665484	CRX.3614
chr2	164922812	164922969	CRX.3625
chr2	165570934	165571132	CRX.3630
chr2	166967642	166967824	CRX.3640
chr2	173160323	173160499	CRX.3657
chr2	179189870	179189997	CRX.3660
chr2	179496648	179496738	CRX.3663
chr2	179740530	179740679	CRX.3666
chr2	180217916	180218139	CRX.3671
chr2	180226497	180226644	CRX.3672
chr2	180560258	180560602	CRX.3675
chr3	5450566	5450844	CRX.3684
chr3	19053430	19053554	CRX.3710
chr3	32030262	32030427	CRX.3723
chr3	32030468	32030601	CRX.3724
chr3	32030731	32030872	CRX.3725
chr3	37264055	37264240	CRX.3742
chr3	55031524	55031632	CRX.3754
chr3	55155505	55155678	CRX.3755
chr3	55634156	55634345	CRX.3764
chr3	61870671	61870791	CRX.3768
chr3	61910278	61910437	CRX.3769
chr3	62239851	62239970	CRX.3771
chr3	78996550	78996639	CRX.3786
chr3	79367213	79367351	CRX.3788
chr3	84036361	84036542	CRX.3791
chr3	85327514	85327686	CRX.3794
chr3	88391411	88391522	CRX.3814
chr3	95763814	95763969	CRX.3838
chr3	103476708	103476916	CRX.3859
chr3	104498064	104498231	CRX.3866
chr3	107440513	107440636	CRX.3878
chr3	126346442	126346647	CRX.3898
chr3	126485058	126485178	CRX.3900
chr3	144431589	144431688	CRX.3931
chr3	144451295	144451398	CRX.3932
chr3	152034574	152034767	CRX.3946
chr3	153598968	153599112	CRX.3948
chr3	156352378	156352518	CRX.3949
chr3	156727550	156727707	CRX.3950
chr4	43095191	43095286	CRX.3993
chr4	43414103	43414191	CRX.3994
chr4	43617883	43618031	CRX.3997
chr4	44065888	44066000	CRX.3999
chr4	46289635	46289735	CRX.4016
chr4	48262921	48263031	CRX.4021
chr4	53443382	53443526	CRX.4025
chr4	53486694	53486989	CRX.4026
chr4	53487072	53487224	CRX.4027
chr4	53508580	53508762	CRX.4030
chr4	53522949	53523204	CRX.4031
chr4	54614613	54614626	CRX.4035
chr4	54666219	54666389	CRX.4036
chr4	63590544	63590675	CRX.4056
chr4	84952355	84952537	CRX.4072
chr4	84998455	84998617	CRX.4074
chr4	86210468	86210558	CRX.4076
chr4	86211603	86211750	CRX.4077
chr4	98711085	98711199	CRX.4086
chr4	101678278	101678444	CRX.4094
chr4	102211422	102211510	CRX.4096
chr4	102233464	102233617	CRX.4097
chr4	102446541	102446756	CRX.4101
chr4	104137914	104138072	CRX.4103
chr4	107136423	107136616	CRX.4112
chr4	107416344	107416523	CRX.4113
chr4	107660387	107660500	CRX.4118
chr4	109356158	109356331	CRX.4121
chr4	117306573	117306719	CRX.4137
chr4	117317683	117317771	CRX.4138
chr4	117331848	117331951	CRX.4139
chr4	122839844	122840048	CRX.4158
chr4	123138251	123138331	CRX.4159
chr4	124520283	124520426	CRX.4162
chr4	126313434	126313570	CRX.4169
chr4	129475933	129476123	CRX.4182
chr4	130359565	130359813	CRX.4186
chr4	130392406	130392561	CRX.4187
chr4	131312082	131312291	CRX.4189
chr4	131409415	131409503	CRX.4190
chr4	131409541	131409848	CRX.4191
chr4	131480476	131480575	CRX.4192
chr4	131554631	131554929	CRX.4193
chr4	131561556	131561738	CRX.4194
chr4	132511047	132511139	CRX.4203
chr4	132987488	132987640	CRX.4206
chr4	132999485	132999675	CRX.4208
chr4	133775055	133775251	CRX.4217
chr4	134810768	134810934	CRX.4222
chr4	136257036	136257147	CRX.4228
chr4	137623219	137623357	CRX.4238
chr4	137629080	137629200	CRX.4239
chr4	137657912	137658063	CRX.4240
chr4	138897568	138897693	CRX.4247
chr4	147478314	147478544	CRX.4268
chr4	147867892	147868025	CRX.4272
chr4	148148289	148148404	CRX.4273
chr4	148164923	148165074	CRX.4274
chr4	148654108	148654210	CRX.4290
chr4	149361233	149361384	CRX.4309
chr4	150457281	150457443	CRX.4313
chr4	150580698	150580822	CRX.4314
chr4	151334754	151334914	CRX.4319
chr4	152836346	152836456	CRX.4330
chr4	154699420	154699561	CRX.4345
chr4	154700015	154700203	CRX.4346
chr5	21579978	21580101	CRX.4366
chr5	22718069	22718261	CRX.4368
chr5	22914441	22914562	CRX.4370
chr5	23093542	23093695	CRX.4372
chr5	23781521	23781683	CRX.4376
chr5	23873539	23873697	CRX.4377
chr5	23979172	23979335	CRX.4380
chr5	24318102	24318266	CRX.4384
chr5	25019599	25019740	CRX.4385
chr5	25250499	25250647	CRX.4390
chr5	25259938	25260022	CRX.4391
chr5	30810092	30810288	CRX.4401
chr5	31126502	31126683	CRX.4403
chr5	31163515	31163751	CRX.4404
chr5	31471206	31471368	CRX.4407
chr5	32754520	32754677	CRX.4411
chr5	34950832	34951099	CRX.4420
chr5	35831702	35831823	CRX.4423
chr5	36866050	36866220	CRX.4427
chr5	36916130	36916242	CRX.4428
chr5	36918057	36918166	CRX.4429
chr5	44129796	44129952	CRX.4439
chr5	44576279	44576440	CRX.4448
chr5	45091037	45091240	CRX.4452
chr5	68145846	68145934	CRX.4465
chr5	72999604	72999804	CRX.4467
chr5	73090525	73090712	CRX.4470
chr5	73271017	73271219	CRX.4471
chr5	73692967	73693158	CRX.4475
chr5	77716023	77716227	CRX.4478
chr5	89023896	89023974	CRX.4483
chr5	96565881	96565979	CRX.4501
chr5	97487738	97487849	CRX.4505
chr5	100775547	100775687	CRX.4511
chr5	101262769	101262882	CRX.4514
chr5	102218537	102218702	CRX.4516
chr5	104205839	104206041	CRX.4525
chr5	107348379	107348566	CRX.4535
chr5	108003710	108003960	CRX.4537
chr5	108017559	108017718	CRX.4538
chr5	108018725	108018937	CRX.4539
chr5	108062814	108062965	CRX.4540
chr5	108850741	108850829	CRX.4546
chr5	114989897	114990096	CRX.4563
chr5	115100651	115100739	CRX.4566
chr5	115184688	115184862	CRX.4567
chr5	115712613	115712806	CRX.4570
chr5	115902963	115903119	CRX.4584
chr5	116136769	116137057	CRX.4592
chr5	117593715	117593983	CRX.4599
chr5	117623685	117623905	CRX.4600
chr5	117624218	117624387	CRX.4601
chr5	119137456	119137546	CRX.4605
chr5	119181779	119181895	CRX.4606
chr5	119182194	119182496	CRX.4607
chr5	122764490	122764668	CRX.4613
chr5	123564723	123564862	CRX.4620
chr5	125793711	125793825	CRX.4634
chr5	125961364	125961545	CRX.4636
chr5	130393658	130393817	CRX.4641
chr5	136662657	136662801	CRX.4667
chr5	137363112	137363227	CRX.4668
chr5	137370364	137370475	CRX.4669
chr5	137455441	137455657	CRX.4670
chr5	137841363	137841490	CRX.4673
chr5	137841582	137841793	CRX.4674
chr5	137847952	137848062	CRX.4675
chr5	140345832	140345954	CRX.4690
chr5	140346939	140347161	CRX.4691
chr5	140460722	140460833	CRX.4694
chr5	140637950	140638143	CRX.4697
chr5	142897419	142897547	CRX.4704
chr5	147013837	147013925	CRX.4714
chr5	147559748	147559905	CRX.4720
chr5	147862936	147863123	CRX.4723
chr5	149511469	149511724	CRX.4727
chr5	150008665	150008790	CRX.4734
chr6	28246485	28246634	CRX.4769
chr6	28279826	28279927	CRX.4770
chr6	29959656	29959771	CRX.4783
chr6	29971770	29971878	CRX.4784
chr6	31532655	31532854	CRX.4799
chr6	32931193	32931397	CRX.4803
chr6	34452806	34452946	CRX.4808
chr6	38167407	38167535	CRX.4811
chr6	47314701	47314913	CRX.4819
chr6	47754363	47754510	CRX.4822
chr6	51447837	51447987	CRX.4835
chr6	52652956	52653104	CRX.4841
chr6	52774925	52775244	CRX.4843
chr6	52896913	52896990	CRX.4845
chr6	54583595	54583891	CRX.4850
chr6	54979346	54979435	CRX.4851
chr6	55253168	55253389	CRX.4852
chr6	58800057	58800184	CRX.4863
chr6	86858350	86858437	CRX.4907
chr6	86888734	86888905	CRX.4909
chr6	90608224	90608356	CRX.4917
chr6	94619434	94619596	CRX.4934
chr6	97113995	97114116	CRX.4939
chr6	108740869	108741002	CRX.4953
chr6	113217286	113217421	CRX.4955
chr6	113354775	113354997	CRX.4957
chr6	115542618	115542720	CRX.4961
chr6	116023730	116023905	CRX.4974
chr6	117761340	117761572	CRX.4977
chr6	117882714	117882869	CRX.4982
chr6	117886680	117886760	CRX.4983
chr6	120280270	120280406	CRX.4989
chr6	124550410	124550624	CRX.4995
chr6	127804291	127804474	CRX.5019
chr6	131318112	131318305	CRX.5026
chr6	131358468	131358616	CRX.5029
chr6	137612131	137612273	CRX.5044
chr6	146285878	146286081	CRX.5060
chr7	6892571	6892763	CRX.5097
chr7	29280489	29280723	CRX.5171
chr7	30054106	30054279	CRX.5183
chr7	30240008	30240206	CRX.5188
chr7	30672872	30672996	CRX.5192
chr7	34927449	34927593	CRX.5200
chr7	38183635	38183747	CRX.5212
chr7	38249406	38249548	CRX.5213
chr7	38427656	38427816	CRX.5214
chr7	52476669	52476852	CRX.5234
chr7	52656988	52657191	CRX.5236
chr7	72494087	72494167	CRX.5262
chr7	73425063	73425265	CRX.5271
chr7	80724818	80724936	CRX.5281
chr7	87127685	87127795	CRX.5290
chr7	87707462	87707551	CRX.5295
chr7	87791387	87791601	CRX.5296
chr7	89904342	89904581	CRX.5303
chr7	90039478	90039634	CRX.5305
chr7	98994031	98994183	CRX.5315
chr7	99030771	99030927	CRX.5316
chr7	99871510	99871629	CRX.5319
chr7	105763852	105763991	CRX.5326
chr7	105860407	105860517	CRX.5327
chr7	106514634	106514905	CRX.5334
chr7	106573173	106573353	CRX.5336
chr7	107542241	107542369	CRX.5344
chr7	108490286	108490452	CRX.5349
chr7	114653655	114653681	CRX.5365
chr7	118012482	118012624	CRX.5381
chr7	118185099	118185211	CRX.5383
chr7	119968938	119969031	CRX.5388
chr7	120383091	120383250	CRX.5391
chr7	120509514	120509670	CRX.5396
chr7	124683586	124683662	CRX.5413
chr7	125628369	125628452	CRX.5418
chr7	128105244	128105385	CRX.5423
chr7	129307358	129307492	CRX.5429
chr7	130537559	130537697	CRX.5431
chr7	133156233	133156349	CRX.5434
chr7	133229903	133230026	CRX.5435
chr7	133263091	133263140	CRX.5436
chr7	133500654	133500822	CRX.5437
chr7	146643221	146643329	CRX.5497
chr7	146643444	146643578	CRX.5498
chr7	147187600	147187704	CRX.5501
chr7	148461659	148461790	CRX.5505
chr7	148969891	148970003	CRX.5512
chr7	149317820	149318036	CRX.5515
chr8	3413753	3413937	CRX.5523
chr8	4411871	4412031	CRX.5529
chr8	18840929	18841114	CRX.5553
chr8	18856067	18856183	CRX.5555
chr8	24356720	24356885	CRX.5561
chr8	27195368	27195467	CRX.5565
chr8	27208758	27209027	CRX.5566
chr8	34773756	34773894	CRX.5574
chr8	34851150	34851238	CRX.5575
chr8	36899650	36899852	CRX.5580
chr8	37368015	37368224	CRX.5584
chr8	40074124	40074309	CRX.5589
chr8	42058134	42058269	CRX.5595
chr8	47806171	47806276	CRX.5609
chr8	48739903	48740038	CRX.5614
chr8	60017251	60017609	CRX.5622
chr8	60096067	60096255	CRX.5623
chr8	63154235	63154447	CRX.5630
chr8	67100777	67100919	CRX.5635
chr8	73127249	73127410	CRX.5653
chr8	73174140	73174312	CRX.5654
chr8	73455378	73455551	CRX.5662
chr8	75660421	75660517	CRX.5674
chr8	75739401	75739516	CRX.5676
chr8	75754213	75754308	CRX.5677
chr8	80023706	80023890	CRX.5683
chr8	83396307	83396409	CRX.5690
chr8	84322609	84322708	CRX.5692
chr8	89255215	89255315	CRX.5712
chr8	93649471	93649659	CRX.5724
chr8	96597599	96597755	CRX.5735
chr8	98298945	98299048	CRX.5744
chr8	109492369	109492550	CRX.5764
chr8	109502805	109502872	CRX.5765
chr8	112406186	112406377	CRX.5771
chr8	112447047	112447135	CRX.5773
chr8	112447882	112447983	CRX.5774
chr8	114310548	114310699	CRX.5780
chr8	120602110	120602266	CRX.5791
chr8	122394526	122394669	CRX.5799
chr8	122544281	122544542	CRX.5801
chr8	124172347	124172435	CRX.5819
chr8	124815746	124815925	CRX.5821
chr8	124843733	124843832	CRX.5822
chr8	125874033	125874201	CRX.5828
chr8	127467838	127467939	CRX.5834
chr8	128070442	128070594	CRX.5840
chr9	14383547	14383694	CRX.5855
chr9	20594988	20595218	CRX.5865
chr9	21286004	21286135	CRX.5876
chr9	28421886	28422047	CRX.5899
chr9	29249821	29249985	CRX.5904
chr9	29251353	29251601	CRX.5905
chr9	30115985	30116083	CRX.5909
chr9	32180249	32180450	CRX.5916
chr9	34852261	34852407	CRX.5917
chr9	34944239	34944442	CRX.5918
chr9	43504069	43504157	CRX.5932
chr9	44750549	44750720	CRX.5953
chr9	45285740	45285839	CRX.5956
chr9	45340669	45340884	CRX.5958
chr9	45613162	45613410	CRX.5962
chr9	45620332	45620423	CRX.5963
chr9	46109130	46109287	CRX.5966
chr9	47144523	47144700	CRX.5969
chr9	47210051	47210240	CRX.5970
chr9	47224363	47224428	CRX.5971
chr9	47585075	47585294	CRX.5975
chr9	47587498	47587603	CRX.5976
chr9	47954905	47955080	CRX.5979
chr9	48016624	48016794	CRX.5980
chr9	49528823	49529068	CRX.5987
chr9	49676265	49676396	CRX.5990
chr9	53348118	53348213	CRX.6000
chr9	55189002	55189178	CRX.6008
chr9	57127578	57127753	CRX.6017
chr9	57296241	57296399	CRX.6018
chr9	57305961	57306173	CRX.6019
chr9	57335034	57335305	CRX.6020
chr9	57992713	57992885	CRX.6030
chr9	59658837	59658945	CRX.6049
chr9	62923116	62923281	CRX.6071
chr9	63461368	63461536	CRX.6073
chr9	65006600	65006780	CRX.6083
chr9	67473507	67473661	CRX.6095
chr9	69359778	69359906	CRX.6103
chr9	69360276	69360337	CRX.6104
chr9	69826386	69826576	CRX.6105
chr9	71544109	71544233	CRX.6107
chr9	71693022	71693222	CRX.6108
chr9	72066554	72066686	CRX.6109
chr9	72066813	72066968	CRX.6110
chr9	72274733	72274852	CRX.6113
chr9	72275805	72275921	CRX.6114
chr9	72644141	72644234	CRX.6116
chr9	72813859	72813993	CRX.6118
chr9	72977747	72977909	CRX.6120
chr9	75090378	75090463	CRX.6122
chr9	83393620	83393810	CRX.6140
chr9	83804655	83804823	CRX.6149
chr9	85483279	85483452	CRX.6150
chr9	86216873	86217087	CRX.6152
chr9	86595350	86595524	CRX.6154
chr9	86793674	86793861	CRX.6157
chr9	87109652	87109811	CRX.6158
chr9	91334044	91334231	CRX.6162
chr9	98892084	98892248	CRX.6176
chr9	102797455	102797580	CRX.6182
chr9	105802723	105802815	CRX.6186
chr9	106189595	106189687	CRX.6190
chr9	106304722	106304879	CRX.6196
chr9	108433381	108433563	CRX.6221
chr9	110023509	110023636	CRX.6235
chr9	110243017	110243136	CRX.6238
chr9	110244397	110244578	CRX.6239
chr9	114510246	114510383	CRX.6252
chr9	119218768	119218945	CRX.6256
chr9	119298511	119298630	CRX.6258
chr9	119347745	119347907	CRX.6259
chr9	120309692	120309794	CRX.6261
chr9	121651129	121651222	CRX.6270
chr9	121932837	121933015	CRX.6271
chr9	122013121	122013289	CRX.6273
chr9	122080015	122080231	CRX.6275
chrX	10151971	10152050	CRX.6284
chrX	39867334	39867461	CRX.6293
chrX	71368972	71369054	CRX.6303
chrX	98342427	98342532	CRX.6311
chrX	103365865	103365996	CRX.6317
chrX	130736020	130736180	CRX.6320
chrX	139319802	139319921	CRX.6327
chrX	148681491	148681587	CRX.6329
chrX	162623296	162623384	CRX.6338

## Sheet: CRX_GroupC_Independent
chr1	4960725	4960959	CRX.5
chr1	13193929	13194124	CRX.10
chr1	24286894	24287110	CRX.19
chr1	36737849	36738032	CRX.32
chr1	44641789	44641877	CRX.46
chr1	44648697	44648809	CRX.47
chr1	52387523	52387675	CRX.52
chr1	52492760	52492865	CRX.53
chr1	53283063	53283216	CRX.55
chr1	54916800	54917025	CRX.59
chr1	59018488	59018590	CRX.66
chr1	64614912	64615019	CRX.80
chr1	64992803	64992934	CRX.84
chr1	66386425	66386516	CRX.88
chr1	72266638	72266853	CRX.97
chr1	74484437	74484534	CRX.103
chr1	74484733	74484852	CRX.104
chr1	75402219	75402425	CRX.113
chr1	76101004	76101129	CRX.118
chr1	76115418	76115706	CRX.119
chr1	76163200	76163411	CRX.120
chr1	77657122	77657336	CRX.123
chr1	78564118	78564343	CRX.124
chr1	80424185	80424373	CRX.131
chr1	82743107	82743281	CRX.134
chr1	84846627	84846758	CRX.137
chr1	88448532	88448823	CRX.143
chr1	91473515	91473660	CRX.153
chr1	91473786	91473874	CRX.154
chr1	92630599	92630766	CRX.158
chr1	95196913	95197067	CRX.165
chr1	106853702	106853864	CRX.171
chr1	108641798	108642009	CRX.175
chr1	120341713	120341829	CRX.179
chr1	126997228	126997492	CRX.186
chr1	128578375	128578576	CRX.187
chr1	128662044	128662217	CRX.188
chr1	128663715	128663803	CRX.189
chr1	132975415	132975535	CRX.196
chr1	136169486	136169735	CRX.212
chr1	136674648	136674875	CRX.221
chr1	137929595	137929834	CRX.235
chr1	138421507	138421687	CRX.241
chr1	138459790	138459979	CRX.242
chr1	139823008	139823221	CRX.243
chr1	139823453	139823560	CRX.244
chr1	157048673	157048845	CRX.259
chr1	157100076	157100205	CRX.263
chr1	157624818	157624991	CRX.265
chr1	159111302	159111491	CRX.268
chr1	159311052	159311205	CRX.270
chr1	163816100	163816303	CRX.277
chr1	164390618	164390756	CRX.279
chr1	164484423	164484604	CRX.280
chr1	167865634	167865804	CRX.286
chr1	169368399	169368691	CRX.291
chr1	170156410	170156534	CRX.292
chr1	177973270	177973473	CRX.311
chr1	178016246	178016334	CRX.312
chr1	178911771	178911964	CRX.316
chr1	182368845	182368957	CRX.327
chr1	182534827	182534919	CRX.328
chr1	182724453	182724589	CRX.330
chr1	182772107	182772344	CRX.331
chr1	182793873	182793997	CRX.335
chr1	183917472	183917642	CRX.337
chr1	189788777	189788988	CRX.342
chr1	192386996	192387299	CRX.348
chr1	192684619	192684717	CRX.349
chr1	193576185	193576344	CRX.355
chr1	193601539	193601725	CRX.356
chr1	193720834	193721005	CRX.359
chr1	194655263	194655410	CRX.365
chr1	195030200	195030361	CRX.368
chr1	195260028	195260162	CRX.370
chr10	5277329	5277506	CRX.377
chr10	9612959	9613048	CRX.382
chr10	18525354	18525449	CRX.393
chr10	21737659	21737940	CRX.414
chr10	25031346	25031473	CRX.417
chr10	25036547	25036659	CRX.418
chr10	39260894	39261080	CRX.427
chr10	39272149	39272256	CRX.428
chr10	39411366	39411447	CRX.429
chr10	41372174	41372477	CRX.444
chr10	41959469	41959655	CRX.449
chr10	59489914	59490150	CRX.476
chr10	59652106	59652310	CRX.479
chr10	61758955	61759063	CRX.486
chr10	61763184	61763399	CRX.487
chr10	61875877	61876004	CRX.490
chr10	66365294	66365406	CRX.497
chr10	66437255	66437372	CRX.498
chr10	67401369	67401542	CRX.503
chr10	67402039	67402143	CRX.504
chr10	68203148	68203306	CRX.505
chr10	68737068	68737323	CRX.508
chr10	70050891	70050981	CRX.512
chr10	73325045	73325190	CRX.516
chr10	74584619	74584741	CRX.523
chr10	74907212	74907359	CRX.524
chr10	76403929	76404028	CRX.532
chr10	76436547	76436722	CRX.533
chr10	76436803	76436876	CRX.534
chr10	76471001	76471237	CRX.535
chr10	84423360	84423594	CRX.596
chr10	94684693	94684884	CRX.615
chr10	96095229	96095318	CRX.618
chr10	97971479	97971748	CRX.620
chr10	98364317	98364405	CRX.621
chr10	99963597	99963712	CRX.625
chr10	99963833	99963974	CRX.626
chr10	105302431	105302647	CRX.630
chr10	106157146	106157304	CRX.633
chr10	108116757	108117022	CRX.638
chr10	109160828	109161025	CRX.642
chr10	110429280	110429415	CRX.644
chr10	110801472	110801587	CRX.648
chr10	114829061	114829221	CRX.652
chr10	117560080	117560169	CRX.662
chr10	117560228	117560316	CRX.663
chr10	118029881	118029995	CRX.665
chr10	118502678	118502919	CRX.667
chr10	118516482	118516567	CRX.668
chr10	119355191	119355332	CRX.672
chr10	120766758	120766893	CRX.675
chr10	122130260	122130399	CRX.678
chr10	122138687	122138867	CRX.681
chr11	4527796	4527891	CRX.709
chr11	4632127	4632240	CRX.711
chr11	5900617	5900705	CRX.721
chr11	6397352	6397527	CRX.722
chr11	6415000	6415218	CRX.723
chr11	18864526	18864625	CRX.736
chr11	20750267	20750449	CRX.743
chr11	31920118	31920286	CRX.773
chr11	44713613	44713805	CRX.780
chr11	46029065	46029198	CRX.782
chr11	55703825	55703938	CRX.817
chr11	57310356	57310446	CRX.818
chr11	57337675	57337805	CRX.819
chr11	60740841	60740931	CRX.842
chr11	61698284	61698508	CRX.849
chr11	63520708	63520851	CRX.857
chr11	63596124	63596310	CRX.858
chr11	67594348	67594426	CRX.870
chr11	67817940	67818099	CRX.871
chr11	68578300	68578404	CRX.872
chr11	69467033	69467132	CRX.890
chr11	71810445	71810659	CRX.915
chr11	72890804	72891030	CRX.927
chr11	75092774	75092893	CRX.931
chr11	75636875	75636971	CRX.939
chr11	77685042	77685214	CRX.947
chr11	78815508	78815611	CRX.967
chr11	79562804	79562982	CRX.970
chr11	80128481	80128609	CRX.978
chr11	86775601	86775758	CRX.1002
chr11	87823418	87823506	CRX.1009
chr11	88326278	88326409	CRX.1016
chr11	88398840	88398950	CRX.1018
chr11	88510465	88510604	CRX.1020
chr11	90130790	90130933	CRX.1033
chr11	90137628	90137822	CRX.1034
chr11	90416731	90416849	CRX.1036
chr11	95137454	95137655	CRX.1046
chr11	96941760	96941871	CRX.1061
chr11	99257544	99257729	CRX.1082
chr11	100891528	100891750	CRX.1088
chr11	101579687	101579965	CRX.1096
chr11	101695991	101696190	CRX.1098
chr11	102486523	102486656	CRX.1104
chr11	103715032	103715292	CRX.1112
chr11	103715882	103716044	CRX.1113
chr11	106206367	106206540	CRX.1122
chr11	106381603	106381717	CRX.1127
chr11	106747863	106748019	CRX.1133
chr11	107273040	107273150	CRX.1144
chr11	107274797	107274949	CRX.1145
chr11	108159387	108159598	CRX.1150
chr11	113558897	113559260	CRX.1160
chr11	115768034	115768157	CRX.1175
chr11	116453843	116453961	CRX.1179
chr11	116963098	116963203	CRX.1185
chr11	117786940	117787193	CRX.1194
chr11	119697692	119697861	CRX.1206
chr12	3787135	3787344	CRX.1224
chr12	5199039	5199290	CRX.1233
chr12	5233766	5233930	CRX.1234
chr12	5344318	5344456	CRX.1236
chr12	13250836	13250970	CRX.1245
chr12	15656136	15656306	CRX.1247
chr12	16918194	16918385	CRX.1255
chr12	17426890	17427089	CRX.1258
chr12	17726127	17726266	CRX.1259
chr12	27090234	27090392	CRX.1264
chr12	29502271	29502596	CRX.1266
chr12	33938040	33938368	CRX.1277
chr12	36199439	36199728	CRX.1280
chr12	37131702	37131908	CRX.1285
chr12	51715471	51715661	CRX.1291
chr12	52888970	52889064	CRX.1292
chr12	53729625	53729737	CRX.1298
chr12	56581821	56581952	CRX.1303
chr12	56609826	56610101	CRX.1305
chr12	56637914	56638045	CRX.1306
chr12	71195058	71195150	CRX.1318
chr12	71468664	71468821	CRX.1319
chr12	71790365	71790438	CRX.1321
chr12	71869770	71869971	CRX.1322
chr12	71997865	71997978	CRX.1323
chr12	72994099	72994293	CRX.1329
chr12	73079681	73079902	CRX.1330
chr12	73789327	73789452	CRX.1335
chr12	73942687	73942826	CRX.1337
chr12	74914186	74914306	CRX.1341
chr12	74917954	74918208	CRX.1342
chr12	74933159	74933236	CRX.1343
chr12	76937656	76937933	CRX.1350
chr12	77658197	77658540	CRX.1352
chr12	80202076	80202164	CRX.1361
chr12	80713867	80713978	CRX.1368
chr12	81424749	81424952	CRX.1370
chr12	84139213	84139412	CRX.1381
chr12	84145746	84145853	CRX.1382
chr12	84765810	84766023	CRX.1385
chr12	84812078	84812166	CRX.1388
chr12	87377442	87377546	CRX.1403
chr12	88296956	88297150	CRX.1417
chr12	88712751	88712855	CRX.1420
chr12	90311729	90311804	CRX.1422
chr12	92353612	92353763	CRX.1423
chr12	92884286	92884424	CRX.1427
chr12	100170782	100170974	CRX.1433
chr12	100268257	100268517	CRX.1434
chr12	100908776	100908899	CRX.1435
chr12	103439739	103439880	CRX.1441
chr12	103449126	103449289	CRX.1442
chr12	104565292	104565383	CRX.1448
chr12	106163527	106163621	CRX.1451
chr12	109690861	109691044	CRX.1465
chr12	109927494	109927658	CRX.1467
chr12	111795040	111795436	CRX.1473
chr12	111801702	111801982	CRX.1474
chr12	111868311	111868427	CRX.1475
chr12	112035793	112035954	CRX.1479
chr12	112044880	112045037	CRX.1480
chr13	23719895	23720043	CRX.1525
chr13	24159638	24159746	CRX.1533
chr13	28052287	28052435	CRX.1537
chr13	30018116	30018289	CRX.1538
chr13	30356739	30356928	CRX.1542
chr13	36032252	36032437	CRX.1548
chr13	36375102	36375245	CRX.1550
chr13	36632209	36632297	CRX.1552
chr13	41607008	41607152	CRX.1564
chr13	42790545	42790785	CRX.1566
chr13	42834231	42834335	CRX.1569
chr13	43263193	43263335	CRX.1571
chr13	43277900	43278001	CRX.1572
chr13	44003724	44003984	CRX.1573
chr13	44309727	44309947	CRX.1576
chr13	44326912	44327165	CRX.1577
chr13	44548586	44548850	CRX.1579
chr13	44759365	44759449	CRX.1581
chr13	44987831	44988027	CRX.1584
chr13	46030396	46030559	CRX.1587
chr13	46046610	46046646	CRX.1588
chr13	46046908	46047063	CRX.1589
chr13	46666822	46666942	CRX.1590
chr13	46974482	46974650	CRX.1591
chr13	46976240	46976431	CRX.1592
chr13	51277686	51277904	CRX.1608
chr13	54500684	54500840	CRX.1612
chr13	54685969	54686158	CRX.1613
chr13	58141520	58141715	CRX.1625
chr13	59667556	59667808	CRX.1629
chr13	69679259	69679346	CRX.1640
chr13	74358232	74358390	CRX.1645
chr13	76125698	76125873	CRX.1648
chr13	81658444	81658541	CRX.1653
chr13	84205119	84205309	CRX.1659
chr13	88967980	88968082	CRX.1661
chr13	88968177	88968255	CRX.1662
chr13	91098620	91098717	CRX.1666
chr13	92046010	92046177	CRX.1668
chr13	92998090	92998213	CRX.1670
chr13	93414813	93414985	CRX.1673
chr13	94686218	94686373	CRX.1675
chr13	95091212	95091348	CRX.1676
chr13	95289282	95289487	CRX.1679
chr13	95761613	95761654	CRX.1683
chr13	96051870	96052030	CRX.1689
chr13	97220301	97220449	CRX.1697
chr13	97455385	97455644	CRX.1699
chr13	98130638	98130760	CRX.1707
chr13	98610062	98610176	CRX.1709
chr13	99718274	99718417	CRX.1711
chr13	99727454	99727588	CRX.1712
chr13	99767297	99767430	CRX.1714
chr13	99769271	99769500	CRX.1716
chr13	99795390	99795625	CRX.1719
chr13	104839073	104839470	CRX.1736
chr13	105431259	105431364	CRX.1739
chr13	107863572	107863680	CRX.1743
chr13	114864990	114865078	CRX.1752
chr13	120265518	120265695	CRX.1760
chr14	11774815	11774912	CRX.1762
chr14	12607822	12607987	CRX.1764
chr14	16749907	16750120	CRX.1771
chr14	18264407	18264558	CRX.1776
chr14	18438644	18438838	CRX.1777
chr14	18804815	18804910	CRX.1781
chr14	21261556	21261815	CRX.1786
chr14	21592824	21593005	CRX.1790
chr14	22893424	22893622	CRX.1800
chr14	23427947	23428135	CRX.1801
chr14	25319960	25320091	CRX.1803
chr14	27392320	27392435	CRX.1807
chr14	34308141	34308382	CRX.1820
chr14	34847426	34847648	CRX.1826
chr14	34891461	34891538	CRX.1827
chr14	35424878	35425072	CRX.1830
chr14	35432134	35432386	CRX.1831
chr14	35457430	35457676	CRX.1832
chr14	35722162	35722413	CRX.1837
chr14	48428344	48428504	CRX.1850
chr14	48844475	48844633	CRX.1852
chr14	49228723	49228871	CRX.1855
chr14	55191637	55191726	CRX.1876
chr14	55372532	55372609	CRX.1879
chr14	55678930	55679025	CRX.1882
chr14	60030975	60031108	CRX.1895
chr14	60356290	60356461	CRX.1896
chr14	60533131	60533233	CRX.1899
chr14	60985665	60985858	CRX.1906
chr14	60987857	60987981	CRX.1907
chr14	61050454	61050645	CRX.1910
chr14	61063516	61063643	CRX.1911
chr14	61346378	61346460	CRX.1912
chr14	62116912	62117131	CRX.1917
chr14	62620300	62620433	CRX.1918
chr14	63469935	63470145	CRX.1922
chr14	64495481	64495621	CRX.1926
chr14	64638785	64639045	CRX.1929
chr14	64971193	64971308	CRX.1932
chr14	66607167	66607283	CRX.1945
chr14	67061496	67061705	CRX.1949
chr14	76589102	76589194	CRX.1965
chr14	106152284	106152478	CRX.1978
chr14	118550265	118550353	CRX.1986
chr14	118550480	118550658	CRX.1987
chr14	120623791	120623991	CRX.1989
chr14	120698987	120699205	CRX.1994
chr14	120702516	120702601	CRX.1995
chr14	120736032	120736120	CRX.1996
chr14	121235109	121235272	CRX.1998
chr14	122112846	122113076	CRX.2000
chr14	122416352	122416455	CRX.2002
chr15	3963891	3964152	CRX.2005
chr15	4088594	4088775	CRX.2006
chr15	6699396	6699537	CRX.2009
chr15	7028500	7028631	CRX.2010
chr15	7102297	7102412	CRX.2011
chr15	7835180	7835333	CRX.2016
chr15	8296302	8296410	CRX.2017
chr15	10870091	10870277	CRX.2024
chr15	12037171	12037320	CRX.2027
chr15	12424009	12424124	CRX.2028
chr15	27402434	27402585	CRX.2039
chr15	27839011	27839184	CRX.2042
chr15	31047253	31047341	CRX.2043
chr15	31326532	31326811	CRX.2049
chr15	31332198	31332391	CRX.2050
chr15	31339686	31339911	CRX.2051
chr15	32864827	32864995	CRX.2052
chr15	32873932	32874040	CRX.2053
chr15	35852122	35852210	CRX.2059
chr15	35971794	35971971	CRX.2060
chr15	36033894	36034032	CRX.2061
chr15	36034270	36034418	CRX.2062
chr15	36643262	36643358	CRX.2065
chr15	36645991	36646194	CRX.2066
chr15	36646326	36646421	CRX.2067
chr15	38472653	38472779	CRX.2072
chr15	39599158	39599314	CRX.2076
chr15	41672399	41672570	CRX.2078
chr15	43032305	43032475	CRX.2079
chr15	43357759	43357925	CRX.2081
chr15	52931228	52931450	CRX.2084
chr15	58783832	58783982	CRX.2090
chr15	59223520	59223701	CRX.2092
chr15	59458541	59458661	CRX.2093
chr15	64155157	64155259	CRX.2097
chr15	68118762	68118991	CRX.2108
chr15	71936568	71936675	CRX.2112
chr15	71964764	71964908	CRX.2113
chr15	71970575	71970751	CRX.2114
chr15	72482626	72482818	CRX.2115
chr15	72544820	72544876	CRX.2116
chr15	73883390	73883627	CRX.2128
chr15	74048657	74048936	CRX.2129
chr15	75621753	75621891	CRX.2134
chr15	76069680	76069806	CRX.2140
chr15	78568297	78568515	CRX.2151
chr15	78573355	78573579	CRX.2152
chr15	80550800	80550963	CRX.2169
chr15	81584260	81584440	CRX.2176
chr15	82841863	82841986	CRX.2191
chr15	84131557	84131809	CRX.2198
chr15	84719544	84719632	CRX.2200
chr15	86421175	86421271	CRX.2211
chr15	86642308	86642586	CRX.2212
chr15	86688885	86689080	CRX.2213
chr15	90813071	90813159	CRX.2219
chr15	93149385	93149489	CRX.2223
chr15	96351514	96351835	CRX.2233
chr15	96398893	96398929	CRX.2234
chr15	97358185	97358265	CRX.2236
chr15	98959999	98960137	CRX.2252
chr15	99115092	99115226	CRX.2255
chr15	99445219	99445403	CRX.2257
chr15	99445929	99446028	CRX.2258
chr15	99651473	99651615	CRX.2260
chr15	100970367	100970554	CRX.2264
chr15	102224299	102224438	CRX.2269
chr15	102940425	102940581	CRX.2280
chr16	11278882	11279143	CRX.2299
chr16	11501674	11501780	CRX.2300
chr16	15832622	15832764	CRX.2302
chr16	17778391	17778501	CRX.2305
chr16	21382515	21382633	CRX.2322
chr16	21665152	21665352	CRX.2324
chr16	31022620	31022694	CRX.2332
chr16	31024387	31024494	CRX.2333
chr16	31647381	31647613	CRX.2337
chr16	32516636	32516726	CRX.2344
chr16	33568466	33568641	CRX.2349
chr16	33585528	33585616	CRX.2350
chr16	33764691	33764899	CRX.2353
chr16	34854166	34854424	CRX.2355
chr16	35676328	35676445	CRX.2364
chr16	35717975	35718142	CRX.2365
chr16	37511008	37511182	CRX.2370
chr16	37974025	37974184	CRX.2373
chr16	38670820	38670918	CRX.2376
chr16	38954030	38954239	CRX.2378
chr16	38983113	38983262	CRX.2379
chr16	45974409	45974609	CRX.2386
chr16	49807609	49807794	CRX.2389
chr16	56188446	56188588	CRX.2396
chr16	58705111	58705362	CRX.2400
chr16	59463957	59464141	CRX.2401
chr16	67411292	67411428	CRX.2407
chr16	76301331	76301531	CRX.2413
chr16	76454365	76454456	CRX.2415
chr16	76540051	76540236	CRX.2416
chr16	87706580	87706732	CRX.2424
chr16	92235110	92235198	CRX.2433
chr16	92388111	92388256	CRX.2436
chr16	94386653	94386855	CRX.2439
chr16	96205161	96205272	CRX.2441
chr16	97238861	97239101	CRX.2448
chr16	98141521	98141613	CRX.2450
chr17	5059343	5059469	CRX.2454
chr17	5078626	5078856	CRX.2455
chr17	5595120	5595338	CRX.2457
chr17	7209997	7210226	CRX.2458
chr17	7463250	7463379	CRX.2461
chr17	7477600	7477729	CRX.2462
chr17	8313786	8313929	CRX.2464
chr17	15480070	15480265	CRX.2471
chr17	15945060	15945232	CRX.2474
chr17	25538525	25538699	CRX.2503
chr17	25589603	25589780	CRX.2504
chr17	26269509	26269605	CRX.2509
chr17	27257374	27257475	CRX.2516
chr17	27570338	27570550	CRX.2518
chr17	29873535	29873658	CRX.2539
chr17	30092996	30093139	CRX.2540
chr17	35686330	35686518	CRX.2572
chr17	45837497	45837618	CRX.2591
chr17	46009340	46009466	CRX.2593
chr17	47431115	47431348	CRX.2610
chr17	47441432	47441651	CRX.2611
chr17	48837857	48838042	CRX.2626
chr17	48987469	48987587	CRX.2628
chr17	49293408	49293658	CRX.2631
chr17	49370060	49370202	CRX.2632
chr17	53776080	53776241	CRX.2636
chr17	66674955	66675121	CRX.2661
chr17	66743955	66744043	CRX.2662
chr17	66819019	66819172	CRX.2664
chr17	66829719	66829811	CRX.2665
chr17	67057042	67057212	CRX.2666
chr17	69336042	69336146	CRX.2668
chr17	72031040	72031319	CRX.2672
chr17	72296780	72297008	CRX.2674
chr17	73461997	73462093	CRX.2679
chr17	81104659	81104761	CRX.2689
chr17	81285086	81285317	CRX.2695
chr17	83708066	83708223	CRX.2696
chr17	84663063	84663195	CRX.2706
chr17	84692569	84692657	CRX.2707
chr17	85176925	85177016	CRX.2711
chr17	85295527	85295773	CRX.2712
chr17	85325715	85325877	CRX.2713
chr17	85708057	85708209	CRX.2717
chr17	87022282	87022543	CRX.2720
chr17	87454547	87454779	CRX.2724
chr17	88867201	88867359	CRX.2730
chr17	88924064	88924193	CRX.2731
chr18	16928434	16928522	CRX.2753
chr18	21043543	21043666	CRX.2755
chr18	30044292	30044429	CRX.2767
chr18	31041765	31041900	CRX.2768
chr18	33616465	33616569	CRX.2772
chr18	39332162	39332339	CRX.2800
chr18	39365139	39365306	CRX.2802
chr18	39384542	39384703	CRX.2803
chr18	39839571	39839672	CRX.2804
chr18	42965583	42965673	CRX.2809
chr18	43578540	43578741	CRX.2816
chr18	44717623	44717988	CRX.2819
chr18	47230494	47230637	CRX.2825
chr18	47498479	47498646	CRX.2826
chr18	55235138	55235293	CRX.2830
chr18	56764856	56765049	CRX.2832
chr18	56811725	56811850	CRX.2834
chr18	56829973	56830308	CRX.2835
chr18	57155981	57156148	CRX.2836
chr18	60866399	60866493	CRX.2839
chr18	60942661	60942824	CRX.2841
chr18	61405857	61406006	CRX.2846
chr18	62863745	62863926	CRX.2855
chr18	63341329	63341512	CRX.2860
chr18	63367468	63367611	CRX.2861
chr18	63784656	63784802	CRX.2863
chr18	65675477	65675580	CRX.2869
chr18	65675793	65675968	CRX.2870
chr18	65837540	65837819	CRX.2874
chr18	65870670	65870804	CRX.2875
chr18	66105857	66106078	CRX.2877
chr18	74896926	74897070	CRX.2897
chr18	75234671	75234865	CRX.2900
chr18	75613341	75613496	CRX.2901
chr18	75758219	75758386	CRX.2902
chr18	77799495	77799601	CRX.2910
chr18	77883015	77883153	CRX.2911
chr18	77939468	77939658	CRX.2912
chr18	78282010	78282164	CRX.2917
chr18	81249279	81249367	CRX.2922
chr18	82013823	82013950	CRX.2924
chr18	82198461	82198606	CRX.2929
chr18	82201190	82201376	CRX.2930
chr18	82248213	82248443	CRX.2931
chr18	82895649	82895682	CRX.2933
chr18	82934836	82934953	CRX.2934
chr19	10571574	10571716	CRX.3014
chr19	10980263	10980421	CRX.3019
chr19	14660793	14660922	CRX.3029
chr19	16071606	16071775	CRX.3031
chr19	16454824	16454934	CRX.3032
chr19	21219272	21219360	CRX.3037
chr19	23040372	23040572	CRX.3040
chr19	24345293	24345524	CRX.3049
chr19	24346285	24346504	CRX.3050
chr19	25212938	25213203	CRX.3051
chr19	26750800	26750957	CRX.3055
chr19	27112891	27113077	CRX.3058
chr19	28853019	28853138	CRX.3067
chr19	29587944	29588164	CRX.3072
chr19	32867304	32867398	CRX.3076
chr19	34932408	34932505	CRX.3077
chr19	38078264	38078361	CRX.3087
chr19	38437866	38438013	CRX.3090
chr19	41407564	41407694	CRX.3097
chr19	41732006	41732153	CRX.3098
chr19	41768581	41768672	CRX.3099
chr19	42254018	42254190	CRX.3105
chr19	42585100	42585266	CRX.3107
chr19	44019139	44019363	CRX.3113
chr19	44899800	44900002	CRX.3117
chr19	46606803	46606980	CRX.3143
chr19	46876866	46877118	CRX.3148
chr19	46932188	46932310	CRX.3150
chr19	47286523	47286743	CRX.3155
chr19	47600803	47600919	CRX.3156
chr19	53264806	53264929	CRX.3159
chr19	53881127	53881426	CRX.3164
chr19	54109695	54109827	CRX.3168
chr19	54239474	54239571	CRX.3169
chr19	56645896	56646123	CRX.3176
chr19	56658825	56658957	CRX.3177
chr19	56727633	56727818	CRX.3179
chr19	58893689	58893826	CRX.3183
chr19	59056227	59056361	CRX.3185
chr2	3407178	3407366	CRX.3189
chr2	3576202	3576471	CRX.3190
chr2	3581238	3581362	CRX.3191
chr2	3597553	3597719	CRX.3192
chr2	4981065	4981315	CRX.3194
chr2	5303441	5303573	CRX.3196
chr2	5535599	5535718	CRX.3199
chr2	12940076	12940284	CRX.3215
chr2	13097272	13097408	CRX.3216
chr2	14783928	14784111	CRX.3218
chr2	14997621	14997798	CRX.3219
chr2	18549612	18549700	CRX.3222
chr2	25811038	25811186	CRX.3230
chr2	29372452	29372619	CRX.3247
chr2	30253596	30253821	CRX.3256
chr2	31910946	31911111	CRX.3259
chr2	32025656	32025769	CRX.3260
chr2	33609119	33609272	CRX.3278
chr2	37579158	37579246	CRX.3296
chr2	37697876	37697972	CRX.3299
chr2	38427442	38427668	CRX.3300
chr2	41047916	41048056	CRX.3302
chr2	44488215	44488407	CRX.3303
chr2	44489573	44489824	CRX.3304
chr2	54799787	54799878	CRX.3311
chr2	54917868	54918025	CRX.3312
chr2	54918137	54918262	CRX.3313
chr2	54918392	54918513	CRX.3314
chr2	70508019	70508321	CRX.3335
chr2	71132672	71132911	CRX.3340
chr2	75740095	75740225	CRX.3349
chr2	77365778	77365914	CRX.3353
chr2	77615370	77615464	CRX.3357
chr2	77615530	77615650	CRX.3358
chr2	93626492	93626721	CRX.3392
chr2	93885690	93885863	CRX.3394
chr2	94169540	94169783	CRX.3397
chr2	102433740	102433835	CRX.3403
chr2	102526505	102526615	CRX.3406
chr2	102533834	102533993	CRX.3407
chr2	102585456	102585661	CRX.3409
chr2	102842400	102842517	CRX.3410
chr2	103721256	103721417	CRX.3415
chr2	105758416	105758507	CRX.3424
chr2	112311084	112311290	CRX.3430
chr2	112360182	112360311	CRX.3432
chr2	113803958	113804046	CRX.3439
chr2	113863742	113863961	CRX.3441
chr2	113883308	113883470	CRX.3442
chr2	115003742	115003937	CRX.3444
chr2	115008757	115008864	CRX.3445
chr2	118459268	118459400	CRX.3448
chr2	121176569	121176710	CRX.3471
chr2	121389798	121389908	CRX.3476
chr2	125495560	125495695	CRX.3481
chr2	127787696	127787780	CRX.3492
chr2	128663354	128663558	CRX.3496
chr2	128965789	128965881	CRX.3501
chr2	129069635	129069725	CRX.3504
chr2	131688667	131688943	CRX.3518
chr2	131771038	131771236	CRX.3519
chr2	131889882	131890046	CRX.3520
chr2	132105308	132105459	CRX.3524
chr2	135697703	135697964	CRX.3529
chr2	135740734	135740868	CRX.3530
chr2	136443145	136443251	CRX.3532
chr2	136449927	136450146	CRX.3533
chr2	136570813	136570971	CRX.3534
chr2	145774312	145774412	CRX.3549
chr2	146082140	146082279	CRX.3553
chr2	146085613	146085791	CRX.3554
chr2	146156459	146156683	CRX.3555
chr2	154929535	154929623	CRX.3590
chr2	156111018	156111211	CRX.3598
chr2	158339688	158339820	CRX.3608
chr2	164337600	164337954	CRX.3619
chr2	164692754	164692911	CRX.3621
chr2	165105002	165105118	CRX.3626
chr2	166937807	166938055	CRX.3639
chr2	167027007	167027112	CRX.3645
chr2	167985037	167985186	CRX.3649
chr2	178883025	178883125	CRX.3659
chr2	179463553	179463642	CRX.3662
chr2	179502254	179502390	CRX.3664
chr2	179529196	179529329	CRX.3665
chr3	5453574	5453665	CRX.3685
chr3	9034451	9034539	CRX.3693
chr3	10243601	10243771	CRX.3695
chr3	15205669	15205874	CRX.3700
chr3	17491318	17491454	CRX.3702
chr3	17491671	17491760	CRX.3703
chr3	17520580	17520678	CRX.3704
chr3	19010735	19010829	CRX.3708
chr3	19050843	19051046	CRX.3709
chr3	19114641	19114795	CRX.3711
chr3	19900878	19901102	CRX.3712
chr3	21394009	21394148	CRX.3715
chr3	28316382	28316506	CRX.3718
chr3	32802469	32802708	CRX.3730
chr3	32803437	32803524	CRX.3731
chr3	32884174	32884330	CRX.3732
chr3	35644377	35644612	CRX.3737
chr3	37450519	37450695	CRX.3743
chr3	40851869	40852018	CRX.3745
chr3	51169220	51169316	CRX.3747
chr3	55030985	55031138	CRX.3753
chr3	55327757	55327919	CRX.3756
chr3	55331537	55331846	CRX.3757
chr3	55546292	55546434	CRX.3758
chr3	55559980	55560126	CRX.3759
chr3	55677269	55677417	CRX.3765
chr3	65007382	65007599	CRX.3774
chr3	65009838	65009985	CRX.3775
chr3	65640476	65640564	CRX.3777
chr3	65796524	65796606	CRX.3779
chr3	78936503	78936626	CRX.3785
chr3	79320248	79320363	CRX.3787
chr3	85269664	85269764	CRX.3793
chr3	85460761	85460931	CRX.3795
chr3	86893973	86894061	CRX.3801
chr3	97715113	97715302	CRX.3850
chr3	97718586	97718723	CRX.3851
chr3	97849608	97849777	CRX.3852
chr3	101012819	101012975	CRX.3855
chr3	101194496	101194705	CRX.3856
chr3	101392474	101392560	CRX.3857
chr3	103821995	103822094	CRX.3861
chr3	104381616	104381731	CRX.3862
chr3	108166772	108166971	CRX.3882
chr3	108758751	108758855	CRX.3885
chr3	121052477	121052718	CRX.3887
chr3	121756548	121756772	CRX.3890
chr3	121905499	121905685	CRX.3891
chr3	121980988	121981078	CRX.3892
chr3	122063971	122064138	CRX.3893
chr3	126337174	126337333	CRX.3897
chr3	126472771	126472943	CRX.3899
chr3	129352628	129352811	CRX.3907
chr3	133279348	133279463	CRX.3916
chr3	133280121	133280306	CRX.3917
chr3	133959096	133959268	CRX.3918
chr3	135345477	135345565	CRX.3921
chr3	138503623	138503817	CRX.3927
chr3	138504289	138504377	CRX.3928
chr3	146044448	146044591	CRX.3938
chr3	146049946	146050100	CRX.3939
chr4	8345157	8345268	CRX.3954
chr4	8726800	8726905	CRX.3955
chr4	11538907	11539034	CRX.3961
chr4	20167705	20167877	CRX.3965
chr4	32500219	32500375	CRX.3971
chr4	33153292	33153478	CRX.3973
chr4	34733050	34733148	CRX.3976
chr4	40103740	40103910	CRX.3977
chr4	40258181	40258329	CRX.3978
chr4	40762908	40763104	CRX.3980
chr4	44041480	44041644	CRX.3998
chr4	44200374	44200560	CRX.4001
chr4	44646714	44646940	CRX.4002
chr4	44826719	44826898	CRX.4003
chr4	46290056	46290159	CRX.4017
chr4	46779171	46779295	CRX.4019
chr4	53264319	53264447	CRX.4024
chr4	53488743	53488924	CRX.4028
chr4	55018505	55018613	CRX.4037
chr4	55229197	55229325	CRX.4038
chr4	59082226	59082464	CRX.4041
chr4	59681053	59681199	CRX.4042
chr4	59690274	59690460	CRX.4043
chr4	63088707	63088848	CRX.4052
chr4	80928195	80928319	CRX.4064
chr4	81069515	81069786	CRX.4065
chr4	83302523	83302607	CRX.4067
chr4	83303478	83303557	CRX.4068
chr4	84652801	84652991	CRX.4070
chr4	84965066	84965254	CRX.4073
chr4	86206181	86206329	CRX.4075
chr4	86513072	86513251	CRX.4081
chr4	98866758	98866931	CRX.4088
chr4	100055395	100055510	CRX.4091
chr4	102406820	102407064	CRX.4098
chr4	102444693	102444901	CRX.4100
chr4	106950885	106951038	CRX.4110
chr4	107539037	107539213	CRX.4114
chr4	116945328	116945416	CRX.4136
chr4	117755945	117756141	CRX.4145
chr4	117800537	117800669	CRX.4146
chr4	118896207	118896416	CRX.4149
chr4	119989421	119989595	CRX.4154
chr4	128414643	128414709	CRX.4176
chr4	129459306	129459457	CRX.4181
chr4	129860375	129860506	CRX.4185
chr4	132995888	132996064	CRX.4207
chr4	140437739	140437951	CRX.4253
chr4	141242085	141242178	CRX.4259
chr4	141261451	141261626	CRX.4260
chr4	148219137	148219353	CRX.4279
chr4	148220750	148221026	CRX.4280
chr4	149261183	149261224	CRX.4308
chr4	149981129	149981274	CRX.4312
chr4	151161122	151161348	CRX.4317
chr4	151862265	151862483	CRX.4329
chr4	154252072	154252255	CRX.4338
chr5	5846082	5846172	CRX.4356
chr5	8947474	8947574	CRX.4357
chr5	9114014	9114119	CRX.4358
chr5	9114329	9114533	CRX.4359
chr5	23126583	23126683	CRX.4373
chr5	23772618	23772797	CRX.4375
chr5	23879768	23879906	CRX.4378
chr5	30454548	30454814	CRX.4397
chr5	37071315	37071421	CRX.4431
chr5	42076365	42076543	CRX.4435
chr5	42082491	42082580	CRX.4436
chr5	44218675	44218958	CRX.4442
chr5	46183198	46183342	CRX.4453
chr5	51920747	51920955	CRX.4455
chr5	53666604	53666771	CRX.4456
chr5	65466125	65466328	CRX.4458
chr5	66170723	66170956	CRX.4462
chr5	67200397	67200504	CRX.4463
chr5	72603184	72603332	CRX.4466
chr5	77180467	77180647	CRX.4477
chr5	90273582	90273780	CRX.4486
chr5	90301713	90302079	CRX.4487
chr5	97341021	97341242	CRX.4503
chr5	102451114	102451271	CRX.4517
chr5	103254767	103254935	CRX.4521
chr5	103334649	103334731	CRX.4522
chr5	104155433	104155557	CRX.4523
chr5	104208984	104209186	CRX.4526
chr5	104214486	104214809	CRX.4527
chr5	104217512	104217656	CRX.4528
chr5	104229241	104229406	CRX.4529
chr5	105870317	105870444	CRX.4530
chr5	105872744	105872824	CRX.4531
chr5	105894016	105894131	CRX.4532
chr5	110677983	110678083	CRX.4552
chr5	113825452	113825650	CRX.4558
chr5	114917663	114917811	CRX.4562
chr5	115041221	115041348	CRX.4565
chr5	115575009	115575228	CRX.4568
chr5	117019801	117019894	CRX.4597
chr5	117020231	117020372	CRX.4598
chr5	119069993	119070107	CRX.4604
chr5	122168605	122168776	CRX.4611
chr5	122588903	122589158	CRX.4612
chr5	123483734	123483967	CRX.4618
chr5	125726110	125726350	CRX.4632
chr5	130528496	130528610	CRX.4643
chr5	131495307	131495451	CRX.4649
chr5	140445191	140445457	CRX.4693
chr5	140483986	140484140	CRX.4696
chr5	141302827	141302959	CRX.4701
chr5	142220311	142220422	CRX.4703
chr5	143000728	143000910	CRX.4705
chr5	147524860	147524958	CRX.4719
chr5	147583630	147583809	CRX.4722
chr5	147863861	147863969	CRX.4724
chr5	149517973	149518207	CRX.4728
chr5	149789290	149789522	CRX.4729
chr5	149790147	149790261	CRX.4730
chr6	3925835	3925970	CRX.4743
chr6	6123938	6124114	CRX.4748
chr6	8324347	8324462	CRX.4752
chr6	18746648	18746785	CRX.4759
chr6	23312137	23312295	CRX.4763
chr6	27758373	27758460	CRX.4767
chr6	27760145	27760290	CRX.4768
chr6	28421653	28421778	CRX.4772
chr6	28578646	28578776	CRX.4774
chr6	29797840	29797974	CRX.4782
chr6	31082939	31083101	CRX.4794
chr6	31242183	31242375	CRX.4795
chr6	31474584	31474732	CRX.4796
chr6	31499760	31499903	CRX.4797
chr6	31537750	31537994	CRX.4800
chr6	31541747	31541982	CRX.4801
chr6	32913621	32913709	CRX.4802
chr6	38100714	38100829	CRX.4810
chr6	38919042	38919097	CRX.4812
chr6	47189267	47189366	CRX.4817
chr6	48518406	48518583	CRX.4825
chr6	49095326	49095431	CRX.4828
chr6	52534555	52534701	CRX.4839
chr6	52648209	52648491	CRX.4840
chr6	53575005	53575093	CRX.4846
chr6	56474080	56474215	CRX.4854
chr6	57720911	57721146	CRX.4859
chr6	61161522	61161657	CRX.4865
chr6	70871259	70871406	CRX.4872
chr6	73221629	73221759	CRX.4880
chr6	82787314	82787598	CRX.4885
chr6	82812568	82812744	CRX.4887
chr6	82959989	82960091	CRX.4888
chr6	83717001	83717142	CRX.4900
chr6	86022019	86022112	CRX.4904
chr6	86884585	86884720	CRX.4908
chr6	91542620	91542973	CRX.4924
chr6	91657309	91657412	CRX.4930
chr6	91657870	91658049	CRX.4931
chr6	94597573	94597699	CRX.4933
chr6	97344795	97344920	CRX.4942
chr6	97407250	97407436	CRX.4943
chr6	112976370	112976531	CRX.4954
chr6	116069812	116069982	CRX.4975
chr6	120542322	120542552	CRX.4990
chr6	120745534	120745687	CRX.4991
chr6	121449331	121449515	CRX.4993
chr6	124833640	124833848	CRX.5003
chr6	124972542	124972721	CRX.5006
chr6	125039013	125039087	CRX.5008
chr6	125039132	125039153	CRX.5009
chr6	125677576	125678070	CRX.5016
chr6	127709910	127709998	CRX.5018
chr6	127805897	127806007	CRX.5020
chr6	127898796	127898972	CRX.5021
chr6	127936418	127936489	CRX.5022
chr6	134598474	134598675	CRX.5031
chr6	136417006	136417178	CRX.5036
chr6	136417252	136417340	CRX.5037
chr6	137084109	137084280	CRX.5038
chr6	137084364	137084478	CRX.5039
chr6	137091312	137091406	CRX.5040
chr6	137216601	137216740	CRX.5041
chr6	137313394	137313522	CRX.5042
chr6	137419709	137419936	CRX.5043
chr6	137661786	137662065	CRX.5045
chr6	142875877	142875995	CRX.5047
chr6	142928756	142928885	CRX.5048
chr6	142928924	142929074	CRX.5049
chr6	145671235	145671464	CRX.5056
chr6	145804144	145804431	CRX.5057
chr7	4465024	4465115	CRX.5072
chr7	6078641	6078874	CRX.5086
chr7	16491284	16491570	CRX.5110
chr7	16493340	16493589	CRX.5111
chr7	25121041	25121193	CRX.5141
chr7	25816676	25816841	CRX.5151
chr7	29565220	29565371	CRX.5176
chr7	30182615	30182911	CRX.5184
chr7	30191933	30192053	CRX.5185
chr7	30195468	30195675	CRX.5186
chr7	30215880	30216124	CRX.5187
chr7	31385125	31385224	CRX.5197
chr7	35051529	35051690	CRX.5201
chr7	35126998	35127140	CRX.5202
chr7	35139431	35139548	CRX.5203
chr7	36393599	36393719	CRX.5210
chr7	38168957	38169047	CRX.5211
chr7	38629330	38629418	CRX.5215
chr7	38646102	38646190	CRX.5216
chr7	73321203	73321490	CRX.5268
chr7	73359537	73359710	CRX.5270
chr7	75363418	75363571	CRX.5276
chr7	87223701	87223845	CRX.5291
chr7	87800775	87800950	CRX.5297
chr7	90385786	90385901	CRX.5306
chr7	90716786	90716920	CRX.5307
chr7	96236721	96236860	CRX.5309
chr7	106123236	106123313	CRX.5330
chr7	106202342	106202510	CRX.5331
chr7	106578241	106578582	CRX.5337
chr7	106583556	106583686	CRX.5338
chr7	106986869	106987038	CRX.5339
chr7	108575742	108575846	CRX.5351
chr7	112367077	112367225	CRX.5357
chr7	112665314	112665500	CRX.5360
chr7	116340184	116340272	CRX.5371
chr7	116374382	116374449	CRX.5372
chr7	116375584	116375702	CRX.5373
chr7	116387517	116387650	CRX.5374
chr7	116981205	116981401	CRX.5376
chr7	118386261	118386417	CRX.5385
chr7	118399190	118399368	CRX.5386
chr7	119970122	119970276	CRX.5389
chr7	120392900	120393003	CRX.5392
chr7	120399782	120399886	CRX.5393
chr7	123275922	123276042	CRX.5400
chr7	123438596	123438781	CRX.5401
chr7	123856851	123856948	CRX.5405
chr7	124589198	124589319	CRX.5406
chr7	124592259	124592425	CRX.5407
chr7	124594832	124594984	CRX.5409
chr7	124615824	124615928	CRX.5410
chr7	124645407	124645514	CRX.5412
chr7	124696741	124697017	CRX.5414
chr7	124712924	124713083	CRX.5415
chr7	125911314	125911402	CRX.5419
chr7	125986511	125986709	CRX.5420
chr7	127005230	127005468	CRX.5421
chr7	128103730	128103979	CRX.5422
chr7	128729408	128729499	CRX.5425
chr7	130637552	130637679	CRX.5432
chr7	137380576	137380777	CRX.5469
chr7	140138941	140139032	CRX.5480
chr7	143723163	143723273	CRX.5488
chr7	143762465	143762653	CRX.5489
chr7	144420367	144420635	CRX.5491
chr7	146459200	146459365	CRX.5494
chr7	146463542	146463763	CRX.5495
chr7	151021024	151021114	CRX.5519
chr7	151297264	151297475	CRX.5520
chr8	3400580	3400788	CRX.5522
chr8	3609542	3609729	CRX.5524
chr8	3641207	3641375	CRX.5525
chr8	4512245	4512420	CRX.5530
chr8	12719126	12719354	CRX.5533
chr8	12768352	12768534	CRX.5534
chr8	18890973	18891185	CRX.5556
chr8	26245954	26246129	CRX.5563
chr8	27215963	27216083	CRX.5567
chr8	36711808	36712002	CRX.5578
chr8	37353991	37354127	CRX.5582
chr8	37355165	37355296	CRX.5583
chr8	37852797	37852958	CRX.5586
chr8	37972384	37972552	CRX.5588
chr8	41520312	41520438	CRX.5591
chr8	47207936	47208035	CRX.5601
chr8	47259119	47259298	CRX.5602
chr8	48689839	48690014	CRX.5612
chr8	48737813	48738000	CRX.5613
chr8	61013496	61013711	CRX.5629
chr8	63393044	63393192	CRX.5631
chr8	63417951	63418104	CRX.5632
chr8	67252971	67253166	CRX.5636
chr8	68957467	68957786	CRX.5639
chr8	72525641	72525733	CRX.5645
chr8	72581799	72581893	CRX.5647
chr8	75696669	75696878	CRX.5675
chr8	75757352	75757449	CRX.5678
chr8	84323502	84323636	CRX.5693
chr8	89315528	89315710	CRX.5714
chr8	89723848	89724047	CRX.5715
chr8	90881752	90881889	CRX.5719
chr8	91098981	91099129	CRX.5721
chr8	93672698	93672892	CRX.5726
chr8	95325448	95325547	CRX.5728
chr8	96364467	96364611	CRX.5732
chr8	97708202	97708380	CRX.5739
chr8	107126100	107126307	CRX.5749
chr8	107330199	107330291	CRX.5750
chr8	108928714	108928877	CRX.5761
chr8	109411757	109411854	CRX.5762
chr8	112441378	112441495	CRX.5772
chr8	112482234	112482332	CRX.5775
chr8	116969133	116969241	CRX.5785
chr8	117294910	117295029	CRX.5786
chr8	118292636	118292820	CRX.5787
chr8	122199558	122199689	CRX.5793
chr8	122775047	122775297	CRX.5804
chr8	122963297	122963474	CRX.5811
chr8	123165248	123165346	CRX.5818
chr8	127304295	127304451	CRX.5832
chr8	127403148	127403285	CRX.5833
chr8	128124245	128124471	CRX.5841
chr8	129165690	129165895	CRX.5842
chr8	129267258	129267419	CRX.5843
chr8	129854794	129855026	CRX.5846
chr8	130019373	130019534	CRX.5848
chr8	130074959	130075146	CRX.5849
chr9	15752187	15752255	CRX.5858
chr9	15752615	15752871	CRX.5859
chr9	20496712	20496817	CRX.5863
chr9	20545089	20545214	CRX.5864
chr9	21161966	21162069	CRX.5872
chr9	21788447	21788683	CRX.5883
chr9	26554836	26555018	CRX.5893
chr9	26600425	26600693	CRX.5894
chr9	26999257	26999421	CRX.5898
chr9	28719292	28719422	CRX.5900
chr9	28914431	28914627	CRX.5901
chr9	29028318	29028430	CRX.5902
chr9	29326886	29327105	CRX.5906
chr9	30806011	30806192	CRX.5911
chr9	45310412	45310555	CRX.5957
chr9	45354244	45354564	CRX.5959
chr9	45440717	45440836	CRX.5961
chr9	47031830	47031940	CRX.5968
chr9	47295919	47296079	CRX.5973
chr9	47373246	47373434	CRX.5974
chr9	47594353	47594516	CRX.5977
chr9	47613807	47614009	CRX.5978
chr9	49336254	49336415	CRX.5986
chr9	49573076	49573164	CRX.5988
chr9	49573282	49573440	CRX.5989
chr9	54331927	54332051	CRX.6003
chr9	54379393	54379534	CRX.6004
chr9	54664548	54664704	CRX.6006
chr9	55281852	55282031	CRX.6009
chr9	55543132	55543262	CRX.6010
chr9	58023722	58023838	CRX.6031
chr9	59942095	59942341	CRX.6054
chr9	61012877	61013013	CRX.6057
chr9	62940183	62940262	CRX.6072
chr9	64782309	64782554	CRX.6079
chr9	67065895	67066128	CRX.6092
chr9	67435100	67435233	CRX.6094
chr9	68919356	68919640	CRX.6097
chr9	69176361	69176454	CRX.6100
chr9	69354937	69355162	CRX.6101
chr9	69355275	69355335	CRX.6102
chr9	72241867	72241969	CRX.6111
chr9	77422941	77423186	CRX.6130
chr9	77666684	77667077	CRX.6131
chr9	83655009	83655218	CRX.6148
chr9	86562392	86562698	CRX.6153
chr9	86723991	86724221	CRX.6155
chr9	88193652	88193873	CRX.6159
chr9	88257985	88258133	CRX.6161
chr9	92449381	92449525	CRX.6163
chr9	95479065	95479204	CRX.6166
chr9	95503977	95504122	CRX.6168
chr9	96606110	96606281	CRX.6172
chr9	99946871	99947145	CRX.6177
chr9	101167972	101168109	CRX.6179
chr9	101168543	101168621	CRX.6180
chr9	106216613	106216849	CRX.6191
chr9	106247629	106247727	CRX.6192
chr9	106284106	106284301	CRX.6195
chr9	109923075	109923209	CRX.6233
chr9	110614627	110614763	CRX.6248
chr9	121292658	121292782	CRX.6265
chr9	121339922	121340038	CRX.6267
chr9	121957370	121957661	CRX.6272
chr9	122587468	122587531	CRX.6276
chr9	122587712	122587804	CRX.6277
chrX	35387142	35387267	CRX.6291
chrX	45291058	45291197	CRX.6294
chrX	50897856	50897969	CRX.6296
chrX	67714974	67715113	CRX.6298
chrX	100728809	100728960	CRX.6316
chrX	139276540	139276766	CRX.6326
chrX	149090944	149090997	CRX.6331
chrX	157001572	157001667	CRX.6333
chrX	157913717	157913895	CRX.6337

## Sheet: CRX_GroupD_Dependent
chr1	16043754	16043871	CRX.14
chr1	34763333	34763425	CRX.24
chr1	34763489	34763540	CRX.25
chr1	39665855	39665943	CRX.41
chr1	55059279	55059413	CRX.60
chr1	72795172	72795371	CRX.99
chr1	91385749	91385866	CRX.152
chr1	91819552	91819683	CRX.157
chr1	121417062	121417222	CRX.182
chr1	132928178	132928353	CRX.195
chr1	134939269	134939351	CRX.206
chr1	137227283	137227425	CRX.226
chr1	137524430	137524584	CRX.231
chr1	138134606	138134706	CRX.240
chr1	154430301	154430396	CRX.256
chr1	180126687	180126772	CRX.321
chr1	186685274	186685352	CRX.338
chr1	188581212	188581305	CRX.339
chr1	191543322	191543426	CRX.346
chr10	5536788	5536934	CRX.379
chr10	12960449	12960647	CRX.385
chr10	40037190	40037366	CRX.433
chr10	40126517	40126632	CRX.438
chr10	44327604	44327745	CRX.459
chr10	60419556	60419631	CRX.480
chr10	60725954	60726119	CRX.482
chr10	60868809	60868920	CRX.483
chr10	69984229	69984456	CRX.511
chr10	74463053	74463141	CRX.522
chr10	100354101	100354200	CRX.627
chr10	106030435	106030581	CRX.631
chr10	127072990	127073096	CRX.689
chr10	127412686	127412883	CRX.690
chr11	19081658	19081826	CRX.740
chr11	20438648	20438726	CRX.741
chr11	49794421	49794537	CRX.790
chr11	50263962	50264076	CRX.793
chr11	53170796	53170890	CRX.809
chr11	54565131	54565245	CRX.814
chr11	58042731	58042845	CRX.829
chr11	60929437	60929552	CRX.843
chr11	61971035	61971189	CRX.850
chr11	62349172	62349260	CRX.852
chr11	66347941	66348074	CRX.866
chr11	69381227	69381332	CRX.885
chr11	72488914	72489110	CRX.923
chr11	75691175	75691326	CRX.940
chr11	81620944	81621019	CRX.982
chr11	87136956	87137121	CRX.1007
chr11	97192807	97193021	CRX.1065
chr11	118844008	118844137	CRX.1203
chr11	118972720	118972837	CRX.1204
chr12	4578895	4579053	CRX.1229
chr12	7707918	7707999	CRX.1240
chr12	8555876	8556026	CRX.1242
chr12	13350459	13350703	CRX.1246
chr12	33647096	33647305	CRX.1276
chr12	82945194	82945309	CRX.1378
chr12	84015214	84015352	CRX.1380
chr12	85209853	85209958	CRX.1394
chr12	87082467	87082540	CRX.1400
chr12	87894479	87894602	CRX.1412
chr12	118695140	118695228	CRX.1502
chr13	6790828	6790918	CRX.1511
chr13	23880769	23880915	CRX.1530
chr13	35894456	35894586	CRX.1547
chr13	41033181	41033339	CRX.1556
chr13	42912087	42912258	CRX.1570
chr13	47169409	47169589	CRX.1594
chr13	51305849	51306032	CRX.1610
chr13	84528436	84528598	CRX.1660
chr13	89285774	89285898	CRX.1664
chr13	95331931	95332091	CRX.1680
chr13	95933079	95933154	CRX.1684
chr13	97144280	97144339	CRX.1692
chr13	98802884	98802935	CRX.1710
chr13	106028982	106029087	CRX.1740
chr13	108611775	108611885	CRX.1744
chr13	108779563	108779674	CRX.1745
chr14	17163655	17163743	CRX.1772
chr14	55852158	55852334	CRX.1884
chr14	65926520	65926645	CRX.1941
chr14	65935464	65935598	CRX.1942
chr14	66806987	66807158	CRX.1948
chr14	67680850	67680949	CRX.1951
chr14	76256796	76256987	CRX.1961
chr14	76590437	76590580	CRX.1966
chr15	35629026	35629114	CRX.2058
chr15	38977870	38977976	CRX.2073
chr15	58655913	58656115	CRX.2088
chr15	73794374	73794494	CRX.2127
chr15	80712661	80712833	CRX.2172
chr15	86120940	86121028	CRX.2205
chr15	86871366	86871513	CRX.2214
chr15	99867304	99867392	CRX.2261
chr16	5808411	5808468	CRX.2296
chr16	31109396	31109578	CRX.2335
chr16	32412233	32412344	CRX.2343
chr16	44602406	44602500	CRX.2385
chr16	87208386	87208474	CRX.2422
chr17	31672253	31672341	CRX.2547
chr17	33663136	33663273	CRX.2558
chr17	48118626	48118811	CRX.2619
chr17	48977830	48977918	CRX.2627
chr17	50074052	50074235	CRX.2635
chr17	59145042	59145103	CRX.2652
chr17	64189192	64189348	CRX.2653
chr17	84798883	84798993	CRX.2708
chr17	87954003	87954132	CRX.2728
chr17	88332203	88332292	CRX.2729
chr18	12193936	12194070	CRX.2739
chr18	12855522	12855617	CRX.2743
chr18	15111210	15111326	CRX.2749
chr18	15160798	15160918	CRX.2750
chr18	15229967	15230083	CRX.2751
chr18	21060581	21060669	CRX.2757
chr18	39849457	39849555	CRX.2805
chr18	44972512	44972656	CRX.2820
chr18	68447922	68448040	CRX.2889
chr18	72417148	72417280	CRX.2891
chr19	8992247	8992363	CRX.3006
chr19	28944975	28945050	CRX.3068
chr19	29163000	29163091	CRX.3070
chr19	38805411	38805517	CRX.3091
chr19	42469743	42469890	CRX.3106
chr19	44259771	44259905	CRX.3115
chr19	44957249	44957457	CRX.3118
chr2	6963551	6963681	CRX.3210
chr2	7232547	7232717	CRX.3211
chr2	24391285	24391315	CRX.3223
chr2	24828737	24828875	CRX.3225
chr2	31221448	31221595	CRX.3257
chr2	33436226	33436443	CRX.3277
chr2	34375175	34375275	CRX.3282
chr2	34890933	34891014	CRX.3287
chr2	68990589	68990675	CRX.3326
chr2	70008929	70009043	CRX.3334
chr2	70988215	70988347	CRX.3337
chr2	71003375	71003476	CRX.3338
chr2	71117426	71117526	CRX.3339
chr2	77180556	77180792	CRX.3352
chr2	120867030	120867176	CRX.3469
chr2	127136140	127136265	CRX.3490
chr2	128115361	128115497	CRX.3495
chr2	131246684	131246818	CRX.3516
chr2	140412179	140412314	CRX.3542
chr2	146600658	146600803	CRX.3558
chr2	164906844	164906976	CRX.3624
chr2	165989444	165989608	CRX.3635
chr2	167475839	167475953	CRX.3647
chr2	172352056	172352126	CRX.3656
chr2	180243298	180243430	CRX.3673
chr2	181030741	181030958	CRX.3676
chr3	9024324	9024458	CRX.3692
chr3	65415607	65415733	CRX.3776
chr3	96280258	96280369	CRX.3843
chr3	100637838	100637984	CRX.3854
chr3	104875605	104875758	CRX.3870
chr3	129646457	129646590	CRX.3911
chr4	43537661	43537783	CRX.3996
chr4	63134576	63134691	CRX.4053
chr4	84795576	84795725	CRX.4071
chr4	98885814	98885904	CRX.4089
chr4	106662584	106662704	CRX.4106
chr4	106865731	106865887	CRX.4109
chr4	107069656	107069811	CRX.4111
chr4	115642322	115642432	CRX.4127
chr4	119154524	119154582	CRX.4153
chr4	122759260	122759401	CRX.4157
chr4	135163767	135163906	CRX.4223
chr4	135805475	135805610	CRX.4226
chr4	139002159	139002430	CRX.4248
chr4	149193415	149193633	CRX.4307
chr4	151518625	151518718	CRX.4321
chr4	154656486	154656660	CRX.4344
chr5	14785438	14785628	CRX.4361
chr5	21549037	21549125	CRX.4365
chr5	22868327	22868443	CRX.4369
chr5	24040871	24040988	CRX.4381
chr5	24247806	24247894	CRX.4383
chr5	25050679	25050807	CRX.4389
chr5	28471229	28471347	CRX.4393
chr5	28471938	28472111	CRX.4394
chr5	28472642	28472884	CRX.4395
chr5	35938488	35938576	CRX.4425
chr5	91825749	91825847	CRX.4490
chr5	106173946	106174034	CRX.4533
chr5	106174072	106174180	CRX.4534
chr5	114793894	114794023	CRX.4561
chr5	115639772	115639891	CRX.4569
chr5	124180712	124180850	CRX.4627
chr5	144572639	144572793	CRX.4712
chr6	4839415	4839612	CRX.4746
chr6	35114413	35114501	CRX.4809
chr6	72612142	72612272	CRX.4878
chr6	85839154	85839215	CRX.4903
chr6	113529395	113529590	CRX.4959
chr6	119168362	119168487	CRX.4985
chr6	128301573	128301722	CRX.5023
chr7	53861750	53861922	CRX.5245
chr7	73157400	73157494	CRX.5265
chr7	86535094	86535410	CRX.5289
chr7	98309746	98309807	CRX.5313
chr7	105727823	105727953	CRX.5325
chr7	105949631	105949758	CRX.5328
chr7	116866886	116867083	CRX.5375
chr7	117725422	117725538	CRX.5379
chr7	117785821	117785909	CRX.5380
chr7	138377153	138377407	CRX.5474
chr7	146743009	146743166	CRX.5499
chr7	148875521	148875635	CRX.5511
chr8	28091663	28091806	CRX.5570
chr8	77453910	77454026	CRX.5681
chr8	80936013	80936203	CRX.5686
chr8	85435462	85435654	CRX.5695
chr8	86265578	86265675	CRX.5697
chr8	97345850	97345988	CRX.5738
chr8	106560817	106560935	CRX.5748
chr8	116634373	116634457	CRX.5783
chr9	14222806	14222955	CRX.5854
chr9	30716406	30716494	CRX.5910
chr9	42539908	42540112	CRX.5930
chr9	46966074	46966263	CRX.5967
chr9	48724281	48724369	CRX.5984
chr9	48833367	48833504	CRX.5985
chr9	60305279	60305367	CRX.6055
chr9	62480940	62481076	CRX.6065
chr9	64157504	64157640	CRX.6076
chr9	64551285	64551521	CRX.6077
chr9	67192198	67192304	CRX.6093
chr9	74881102	74881253	CRX.6121
chr9	86000077	86000196	CRX.6151
chrX	93145240	93145355	CRX.6307
chrX	96748868	96748972	CRX.6309

## Sheet: CRX_GroupD_Independent
chr1	24499025	24499250	CRX.20
chr1	36121899	36122057	CRX.28
chr1	51685054	51685232	CRX.50
chr1	59201461	59201581	CRX.69
chr1	63031346	63031482	CRX.78
chr1	66680111	66680269	CRX.90
chr1	72182704	72183055	CRX.94
chr1	73872855	73873083	CRX.100
chr1	74819771	74819904	CRX.105
chr1	82188357	82188466	CRX.132
chr1	108593143	108593297	CRX.174
chr1	122144175	122144284	CRX.185
chr1	137002736	137002891	CRX.224
chr1	137225668	137225779	CRX.225
chr1	159290652	159290774	CRX.269
chr1	160476799	160476849	CRX.271
chr1	164545803	164545926	CRX.282
chr1	165709515	165709663	CRX.283
chr1	178775664	178775812	CRX.314
chr1	178800729	178800952	CRX.315
chr1	192276496	192276584	CRX.347
chr1	194101766	194101942	CRX.364
chr1	195451395	195451615	CRX.371
chr1	196866790	196866878	CRX.376
chr10	6007291	6007402	CRX.380
chr10	13563720	13563870	CRX.387
chr10	20184644	20184746	CRX.410
chr10	23757069	23757178	CRX.415
chr10	58022685	58022811	CRX.468
chr10	66356782	66356884	CRX.496
chr10	89209419	89209640	CRX.603
chr10	116633875	116634048	CRX.653
chr10	120402581	120402682	CRX.674
chr10	126356114	126356344	CRX.683
chr11	3814713	3814801	CRX.704
chr11	7304942	7305041	CRX.730
chr11	12271080	12271263	CRX.732
chr11	20960515	20960665	CRX.746
chr11	35420892	35421040	CRX.775
chr11	61166147	61166261	CRX.846
chr11	78844182	78844324	CRX.968
chr11	79593387	79593588	CRX.971
chr11	85803722	85803823	CRX.992
chr11	94968370	94968572	CRX.1044
chr11	94988160	94988256	CRX.1045
chr11	100132429	100132527	CRX.1083
chr11	101945654	101945778	CRX.1099
chr11	104985409	104985545	CRX.1116
chr11	105188530	105188705	CRX.1117
chr11	106150649	106150801	CRX.1121
chr11	113836209	113836360	CRX.1161
chr11	113883603	113883742	CRX.1162
chr11	115313658	115313842	CRX.1168
chr12	7703253	7703489	CRX.1239
chr12	11461084	11461188	CRX.1244
chr12	16175987	16176116	CRX.1250
chr12	26781956	26782099	CRX.1262
chr12	32198594	32198817	CRX.1272
chr12	36819983	36820171	CRX.1282
chr12	70600388	70600480	CRX.1315
chr12	70982365	70982442	CRX.1317
chr12	73328864	73328997	CRX.1332
chr12	81123249	81123337	CRX.1369
chr12	82803743	82803831	CRX.1377
chr12	83227861	83228054	CRX.1379
chr12	93485863	93485970	CRX.1428
chr12	113755401	113755518	CRX.1489
chr12	113856349	113856437	CRX.1491
chr12	114460330	114460435	CRX.1496
chr13	24389261	24389417	CRX.1534
chr13	32577332	32577415	CRX.1544
chr13	36610302	36610497	CRX.1551
chr13	42763834	42763922	CRX.1565
chr13	44149677	44149845	CRX.1575
chr13	45537997	45538091	CRX.1586
chr13	49268779	49268867	CRX.1601
chr13	58640483	58640630	CRX.1627
chr13	63776001	63776241	CRX.1631
chr13	74363630	74363793	CRX.1646
chr13	78184542	78184620	CRX.1651
chr13	88968302	88968357	CRX.1663
chr13	95279277	95279430	CRX.1678
chr13	95636946	95637086	CRX.1681
chr13	98005143	98005276	CRX.1706
chr13	100607854	100607973	CRX.1730
chr14	9022112	9022225	CRX.1761
chr14	26284580	26284668	CRX.1805
chr14	26340602	26340919	CRX.1806
chr14	30753621	30753738	CRX.1810
chr14	32047258	32047355	CRX.1813
chr14	55136275	55136386	CRX.1875
chr14	55698699	55698787	CRX.1883
chr14	57919524	57919640	CRX.1892
chr14	66452966	66453050	CRX.1944
chr14	76121966	76122046	CRX.1960
chr14	105344735	105344841	CRX.1976
chr14	106173123	106173248	CRX.1979
chr14	118451557	118451664	CRX.1983
chr14	121203111	121203223	CRX.1997
chr15	7155417	7155516	CRX.2012
chr15	27653671	27653847	CRX.2041
chr15	50567651	50567757	CRX.2083
chr15	77131615	77131798	CRX.2149
chr15	85825497	85825655	CRX.2203
chr15	88443374	88443445	CRX.2215
chr15	90995609	90995697	CRX.2222
chr16	18179783	18179991	CRX.2311
chr16	20595221	20595364	CRX.2319
chr16	21204503	21204591	CRX.2320
chr16	35459823	35459977	CRX.2363
chr16	39064820	39064957	CRX.2380
chr16	90132755	90132949	CRX.2425
chr17	10938136	10938293	CRX.2466
chr17	24719203	24719287	CRX.2496
chr17	29508043	29508139	CRX.2536
chr17	43836209	43836433	CRX.2589
chr17	44789126	44789290	CRX.2590
chr17	48476281	48476392	CRX.2622
chr17	48606979	48607074	CRX.2624
chr17	48676717	48676762	CRX.2625
chr17	49539019	49539107	CRX.2634
chr17	71932154	71932242	CRX.2671
chr17	73301058	73301173	CRX.2677
chr17	73447503	73447599	CRX.2678
chr17	81231909	81232041	CRX.2694
chr18	16376142	16376230	CRX.2752
chr18	25674883	25675039	CRX.2765
chr18	34698051	34698161	CRX.2774
chr18	46855678	46855843	CRX.2822
chr18	56782151	56782297	CRX.2833
chr18	61806889	61806979	CRX.2853
chr18	61835504	61835575	CRX.2854
chr18	63077268	63077430	CRX.2856
chr18	82192426	82192584	CRX.2928
chr19	6662383	6662650	CRX.2984
chr19	10406261	10406527	CRX.3013
chr19	22412057	22412176	CRX.3039
chr19	29925805	29925893	CRX.3074
chr19	38401648	38401867	CRX.3089
chr19	40466149	40466203	CRX.3093
chr19	40686862	40686939	CRX.3094
chr19	46090663	46090745	CRX.3133
chr19	46761807	46761977	CRX.3147
chr19	46903671	46903784	CRX.3149
chr2	27172113	27172211	CRX.3239
chr2	32167921	32168074	CRX.3261
chr2	45642461	45642549	CRX.3305
chr2	49546031	49546276	CRX.3307
chr2	49598497	49598585	CRX.3308
chr2	60035011	60035147	CRX.3318
chr2	62492747	62492853	CRX.3322
chr2	68988939	68989175	CRX.3325
chr2	73410674	73410808	CRX.3344
chr2	101917846	101917939	CRX.3402
chr2	103527431	103527515	CRX.3412
chr2	104728203	104728325	CRX.3423
chr2	118709175	118709306	CRX.3451
chr2	122651118	122651264	CRX.3480
chr2	140468590	140468714	CRX.3543
chr2	144345533	144345805	CRX.3546
chr2	151937799	151937954	CRX.3570
chr2	153679394	153679531	CRX.3581
chr2	156488001	156488105	CRX.3599
chr2	163862355	163862483	CRX.3615
chr2	164375560	164375694	CRX.3620
chr2	165379693	165379857	CRX.3628
chr2	168635618	168635706	CRX.3651
chr3	9271797	9271916	CRX.3694
chr3	21363455	21363555	CRX.3714
chr3	30491437	30491564	CRX.3720
chr3	51290833	51291038	CRX.3750
chr3	51712484	51712629	CRX.3751
chr3	67285896	67286081	CRX.3780
chr3	68740149	68740335	CRX.3781
chr3	88949570	88949782	CRX.3816
chr3	88981128	88981227	CRX.3817
chr3	89411411	89411512	CRX.3822
chr3	97881906	97882085	CRX.3853
chr3	127330378	127330505	CRX.3904
chr3	127933377	127933505	CRX.3905
chr3	134944132	134944240	CRX.3919
chr3	145702362	145702629	CRX.3936
chr4	24483394	24483482	CRX.3968
chr4	41581741	41581903	CRX.3989
chr4	44986473	44986589	CRX.4004
chr4	45553488	45553651	CRX.4009
chr4	45618158	45618268	CRX.4010
chr4	49596888	49597121	CRX.4022
chr4	53613447	53613568	CRX.4032
chr4	53788922	53789222	CRX.4034
chr4	62786116	62786293	CRX.4048
chr4	63029761	63029849	CRX.4049
chr4	87680238	87680341	CRX.4082
chr4	91001536	91001624	CRX.4083
chr4	118911814	118911971	CRX.4151
chr4	120343716	120343964	CRX.4155
chr4	120665017	120665213	CRX.4156
chr4	124876672	124876754	CRX.4164
chr4	130448394	130448482	CRX.4188
chr4	147545490	147545681	CRX.4270
chr4	148358905	148359038	CRX.4287
chr4	150656287	150656449	CRX.4315
chr4	151809037	151809165	CRX.4327
chr4	153957071	153957190	CRX.4336
chr4	153972630	153972745	CRX.4337
chr5	31218413	31218555	CRX.4405
chr5	35416056	35416144	CRX.4422
chr5	67513619	67513760	CRX.4464
chr5	74494720	74494835	CRX.4476
chr5	91473700	91473810	CRX.4489
chr5	102656284	102656423	CRX.4519
chr5	107698086	107698226	CRX.4536
chr5	109094208	109094389	CRX.4549
chr5	119394550	119394674	CRX.4608
chr5	131973113	131973268	CRX.4650
chr5	137517425	137517599	CRX.4672
chr5	143612293	143612444	CRX.4707
chr5	143731172	143731282	CRX.4708
chr5	144467333	144467572	CRX.4711
chr5	149912802	149912914	CRX.4732
chr5	151704293	151704483	CRX.4741
chr6	13747523	13747611	CRX.4757
chr6	17671860	17671977	CRX.4758
chr6	23258667	23258836	CRX.4762
chr6	42326591	42326679	CRX.4816
chr6	47345662	47345779	CRX.4820
chr6	49001142	49001317	CRX.4827
chr6	51883163	51883289	CRX.4837
chr6	52515318	52515480	CRX.4838
chr6	54199063	54199119	CRX.4847
chr6	70824749	70824846	CRX.4871
chr6	88886422	88886614	CRX.4916
chr6	96696344	96696432	CRX.4937
chr6	96964323	96964428	CRX.4938
chr6	97649123	97649244	CRX.4949
chr6	120138707	120138820	CRX.4988
chr6	134733029	134733256	CRX.5032
chr6	135162882	135162992	CRX.5035
chr6	144257845	144257933	CRX.5051
chr6	148564471	148564710	CRX.5062
chr7	25265144	25265270	CRX.5142
chr7	26596855	26597056	CRX.5164
chr7	31865776	31865922	CRX.5199
chr7	71013387	71013526	CRX.5259
chr7	86352081	86352188	CRX.5288
chr7	98486572	98486668	CRX.5314
chr7	106086226	106086384	CRX.5329
chr7	108561454	108561534	CRX.5350
chr7	108839083	108839281	CRX.5353
chr7	109406815	109406935	CRX.5356
chr7	118153828	118153974	CRX.5382
chr7	122337118	122337217	CRX.5399
chr7	135012835	135013059	CRX.5463
chr7	135281500	135281621	CRX.5466
chr7	142067012	142067148	CRX.5485
chr7	143328500	143328654	CRX.5487
chr7	143768855	143769008	CRX.5490
chr8	26858767	26858987	CRX.5564
chr8	27956014	27956133	CRX.5569
chr8	36788345	36788467	CRX.5579
chr8	37410078	37410143	CRX.5585
chr8	48101753	48101853	CRX.5610
chr8	60316325	60316412	CRX.5626
chr8	67553277	67553392	CRX.5637
chr8	83630793	83630955	CRX.5691
chr8	90623567	90623697	CRX.5716
chr8	90895575	90895667	CRX.5720
chr8	94093187	94093330	CRX.5727
chr8	95535357	95535445	CRX.5731
chr8	126359527	126359603	CRX.5830
chr9	14867544	14867637	CRX.5856
chr9	21853932	21854033	CRX.5886
chr9	36758360	36758507	CRX.5921
chr9	56375855	56376045	CRX.6012
chr9	56379929	56380142	CRX.6013
chr9	58116954	58117055	CRX.6033
chr9	58568958	58569100	CRX.6035
chr9	58659176	58659269	CRX.6036
chr9	59122763	59122966	CRX.6037
chr9	60863318	60863465	CRX.6056
chr9	61942140	61942208	CRX.6059
chr9	67626384	67626491	CRX.6096
chr9	96342426	96342723	CRX.6170
chr9	96641670	96641766	CRX.6174
chr9	120197230	120197475	CRX.6260
chrX	6899537	6899625	CRX.6281
chrX	96155603	96155737	CRX.6308

## Sheet: H3K4me3_COVGnorm
#Chromosome	Start	Stop	WT1_RPM	WT1_INPUT_RPM	WT2_RPM	WT2_INPUT_RPM	CRX1_RPM	CRX1_INPUT_RPM	CRX2_RPM	CRX2_INPUT_RPM
chr1	3659757	3662908	10.8312	1.68992	10.2283	1.25644	18.0357	0	18.6834	0.675114
chr1	4338938	4350804	45.6266	4.65525	91.1918	4.58232	46.5101	1.67775	42.3871	4.61328
chr1	4373446	4374608	1.62469	0.478279	3.20404	0.517359	0.637919	0	0.57194	0.281298
chr1	4561558	4562358	3.33963	0.54205	2.46464	0.221725	1.5658	0	2.16066	0.337557
chr1	4773540	4776524	12.0949	1.27541	15.8353	2.6607	11.9465	5.90861	11.9472	1.46275
chr1	4797359	4799217	13.1329	0.829017	12.2616	0.886901	10.0907	0.218837	9.34168	0.675114
chr1	4846766	4849634	17.9618	1.02033	24.5232	1.33035	16.064	8.68054	15.1882	1.18145
chr1	5008207	5010456	2.88833	0.892788	3.14242	0.96081	4.6974	0.145892	4.63906	0.675114
chr1	5058010	5060403	5.46075	0.573935	12.5081	0.96081	0.869889	0.291783	0.889684	0.956412
chr1	5072861	5074188	10.1543	0.60582	17.6222	1.25644	13.2223	4.23085	11.7565	1.01267
chr1	6203139	6206400	23.1066	0.892788	23.9687	0.886901	18.6156	0.145892	20.2085	0.787633
chr1	6349071	6349550	0.406171	0.318853	0.431313	0.0739084	0.231971	0	0.444842	0.0562595
chr1	6372767	6373367	2.16625	0.382623	1.17071	0.147817	1.27584	0.218837	1.84292	0.281298
chr1	6724695	6725782	0.676952	0.669591	4.37474	1.03472	2.95762	5.90861	3.17744	0.731374
chr1	7078055	7080470	10.2897	1.21164	27.9737	1.92162	22.5591	3.64729	21.5431	1.06893
chr1	7386984	7389102	8.89064	0.797132	13.001	2.29116	8.11897	5.90861	9.08748	0.787633
chr1	9288433	9290529	3.65554	0.892788	3.69697	0.665176	3.42157	0.218837	3.30454	0.675114
chr1	9534937	9537108	14.1257	1.53049	15.8353	1.33035	11.6565	0.218837	12.7098	0.956412
chr1	9591266	9592098	1.3539	0.382623	1.47879	0.443451	1.73978	0.802403	0.762586	0.225038
chr1	9687805	9691445	11.3728	1.14787	9.98181	1.33035	8.17696	0.0729458	9.72297	0.900153
chr1	9734648	9735918	0.857473	0.54205	1.66363	0.443451	1.79777	0	1.33453	0.618855
chr1	9737058	9738842	14.0806	1.05221	15.8353	0.739084	11.7145	0	13.0275	0.731374
chr1	9787715	9788928	3.97145	0.414509	5.29899	0.591268	7.94499	2.5531	9.40523	0.393817
chr1	9838338	9838969	2.21138	0.318853	1.97172	0.147817	1.5658	0.0729458	1.90647	0.337557
chr1	9932773	9934666	9.34194	0.797132	20.5798	0.886901	15.89	2.48016	15.2517	1.23771
chr1	9956675	9958631	4.15197	0.860903	3.26565	0.739084	5.33532	1.82364	4.38487	0.956412
chr1	9998172	9999623	7.17569	0.637706	11.0909	0.812993	2.95762	0.145892	2.28776	0.562595
chr1	10026872	10031129	30.1469	1.78558	36.2919	2.21725	29.8662	3.3555	28.6605	1.74405
chr1	10218315	10219855	1.26364	0.765247	1.9101	0.665176	2.14573	0.218837	1.01678	0.450076
chr1	10220773	10224126	22.4297	1.14787	24.0919	1.47817	17.9197	3.20961	17.4759	1.01267
chr1	10983451	10984495	1.89547	0.573935	1.72525	0.147817	1.44982	0.0729458	1.90647	0.225038
chr1	11403813	11404897	1.66982	0.382623	2.64949	0.665176	1.97175	2.11543	2.16066	0.450076
chr1	12682206	12684022	1.53442	0.573935	1.5404	0.739084	3.01562	1.16713	2.7326	0.787633
chr1	12980499	12982993	5.18997	1.11599	5.48383	0.812993	6.95912	0.291783	7.18102	0.562595
chr1	13362001	13364943	29.7859	0.988444	23.106	0.517359	16.3539	0.0729458	18.874	0.675114
chr1	13578537	13580336	13.9903	0.350738	24.2767	0.812993	17.5718	6.71101	17.0311	1.18145
chr1	13649780	13651245	5.86692	0.988444	8.68787	1.03472	4.58142	2.26132	5.27455	0.675114
chr1	14292257	14295537	1.76008	1.14787	1.66363	1.25644	3.71153	0.437675	4.19422	1.29397
chr1	14298224	14300510	1.76008	0.669591	2.09495	0.591268	6.08923	0.145892	3.81293	1.18145
chr1	14745137	14746095	1.26364	0.573935	1.66363	0.221725	1.10186	0	1.14388	0.168779
chr1	15276324	15279644	8.21369	1.62615	6.46969	1.33035	8.29295	0.218837	6.86327	1.12519
chr1	15795253	15796854	15.0283	0.924673	15.7121	0.443451	11.1346	0	9.97717	0.450076
chr1	15882552	15883112	0.812343	0.478279	0.801009	0.147817	0.811897	0	0.953233	0.112519
chr1	16083022	16083468	1.17338	0.223197	0.985858	0	1.04387	0	0.889684	0.112519
chr1	16093204	16099582	34.0733	2.80591	45.2262	3.69542	41.3487	7.6593	39.8451	2.70046
chr1	16508306	16510457	8.48447	0.733362	11.1525	0.812993	8.06098	2.62605	9.27813	0.393817
chr1	16607493	16609936	14.3965	1.05221	14.4182	1.10863	10.0327	0.145892	11.5659	0.731374
chr1	16645835	16647748	13.539	0.892788	15.2192	0.739084	10.6127	0.218837	10.3585	0.731374
chr1	16654942	16656382	11.3277	0.669591	11.3374	0.812993	8.23495	0.0729458	9.53233	0.337557
chr1	16677667	16679178	3.33963	0.510165	5.66868	0.812993	3.9435	2.40721	4.06713	1.01267
chr1	17086274	17088269	11.0569	0.892788	11.8919	0.295634	13.7443	3.79318	13.0275	0.618855
chr1	17135301	17137045	5.59614	0.733362	5.3606	0.812993	5.21934	0.0729458	5.7194	0.675114
chr1	17717406	17717881	0.631822	0.255082	0.308081	0.369542	0.637919	0	0.444842	0.112519
chr1	18047974	18048965	2.25651	0.733362	1.17071	0.0739084	1.5658	0	1.58872	0.168779
chr1	19199284	19201153	1.62469	0.54205	4.00505	0.739084	3.24759	1.96954	2.22421	1.40649
chr1	19202034	19205199	2.34677	1.27541	3.26565	0.886901	2.72565	1.7507	3.55873	1.57527
chr1	20467840	20468549	0.902603	0.191312	0.801009	0.147817	1.44982	0	0.635488	0.281298
chr1	20809142	20810828	4.7838	0.669591	6.28484	1.03472	3.9435	2.11543	4.13067	0.731374
chr1	20880264	20881645	5.55101	0.54205	6.46969	0.369542	4.92937	0.0729458	5.40165	0.225038
chr1	20941180	20942404	4.91919	1.02033	4.74444	0.739084	4.58142	0	4.76616	0.337557
chr1	21068774	21070184	5.6864	0.60582	6.46969	0.739084	4.46543	2.18837	4.89326	0.225038
chr1	21156371	21157056	1.21851	0.286968	0.985858	0.369542	1.15985	0.0729458	1.01678	0.450076
chr1	21208467	21209585	6.04744	0.669591	5.3606	0.369542	4.87138	0	5.40165	0.225038
chr1	21950738	21952373	2.52729	0.60582	1.5404	0.147817	3.82751	0	2.92325	0.450076
chr1	22539910	22540934	3.02372	0.765247	1.84848	0.147817	1.97175	0.0729458	1.97001	0.112519
chr1	22811955	22813580	6.04744	0.797132	4.92929	0.221725	6.61116	0.0729458	6.60908	0.281298
chr1	23262519	23264986	12.7718	0.988444	12.3848	0.96081	9.27882	0.0729458	8.1978	1.18145
chr1	23388718	23390424	6.31822	0.60582	5.91515	0.739084	5.79926	0.0729458	7.05392	0.281298
chr1	23768122	23770392	5.77666	1.40295	4.49798	0.295634	5.27733	0.218837	4.70261	0.618855
chr1	23927506	23929545	12.817	0.733362	11.5222	0.739084	9.27882	0.364729	9.59587	0.393817
chr1	24011425	24012792	7.44647	0.637706	9.67373	0.295634	7.30707	0.145892	5.52875	0.562595
chr1	24105731	24107971	14.0806	0.797132	13.2475	0.591268	8.35094	0.218837	9.46878	0.225038
chr1	24202038	24202652	0.631822	0.191312	0.369697	0.221725	0.405948	0	0.57194	0.337557
chr1	24593469	24594379	1.30877	0.414509	1.23232	0.369542	1.39182	0	1.39807	0.112519
chr1	24684458	24686628	13.2231	1.27541	10.8444	0.739084	7.71302	0.218837	8.96039	0.843893
chr1	25284298	25286414	5.95718	0.478279	5.11414	1.03472	6.43718	0.364729	7.56231	0.675114
chr1	25881081	25881882	0.586692	0.414509	0.739393	0.369542	0.579926	0.0729458	0.508391	0.393817
chr1	25883519	25888517	11.779	1.945	14.9111	2.21725	15.774	1.31302	14.362	2.0816
chr1	29794011	29794288	0.586692	0.127541	0.985858	0.0739084	0.231971	0	0.826135	0.0562595
chr1	30928697	30931702	14.9381	1.43484	17.7454	0.739084	13.4543	2.04248	11.8201	1.40649
chr1	31004669	31007546	17.5105	0.956559	39.3111	1.40426	26.2707	5.76271	26.055	1.23771
chr1	32229127	32230971	4.06171	0.797132	4.25151	0.96081	4.87138	0.145892	5.7194	0.281298
chr1	33726025	33727621	11.779	0.637706	14.3566	0.739084	10.3807	0	9.65942	0.675114
chr1	33776507	33777864	9.74811	0.669591	11.2141	0.443451	7.24908	0.0729458	8.70619	0.281298
chr1	33813925	33815029	8.43934	0.60582	5.17575	0.147817	4.81339	0	4.38487	0.112519
chr1	33869845	33872492	13.0426	1.17976	12.2616	1.18254	11.3086	1.16713	10.6762	0.787633
chr1	33963796	33966139	5.32536	1.24353	4.86767	0.812993	6.72714	0.0729458	7.30812	0.787633
chr1	34062200	34064736	2.97859	1.11599	5.3606	1.62599	16.8759	4.3038	12.5827	1.80031
chr1	34067905	34069169	7.0403	0.60582	4.37474	0.295634	6.37919	0	5.97359	0.168779
chr1	34178070	34178470	0.180521	0.127541	0.246464	0	0.579926	0	0.127098	0.168779
chr1	34181563	34182999	0.902603	0.765247	0.924242	1.18254	1.68179	0.0729458	1.52517	0.618855
chr1	34293198	34295317	2.34677	1.02033	2.15656	0.886901	2.31971	0.145892	2.09711	0.900153
chr1	34327452	34328205	1.3539	0.382623	1.66363	0.443451	0.289963	0	0.317744	0.393817
chr1	34489531	34492398	8.12343	0.860903	16.698	1.33035	13.9182	3.20961	11.5023	1.18145
chr1	34495290	34497514	15.9761	1.21164	19.4707	1.10863	14.8461	1.09419	12.392	1.01267
chr1	34516107	34517188	4.91919	0.478279	6.83939	0.221725	4.17547	0.218837	3.55873	0.281298
chr1	34529411	34530011	2.30164	0.255082	0.924242	0.0739084	1.27584	0	0.57194	0.112519
chr1	34636050	34637158	2.57242	0.446394	2.09495	0.295634	3.47956	0.0729458	2.7326	0.281298
chr1	34734984	34735603	0.586692	0.318853	0.431313	0.0739084	0.695912	0.145892	0.57194	0.0562595
chr1	34806790	34809654	4.28736	1.43484	2.2798	0.369542	7.24908	0.291783	7.49876	0.562595
chr1	34858510	34859238	3.06885	0.350738	1.72525	0.147817	2.26171	0	3.36809	0.112519
chr1	34897951	34900563	9.52246	0.956559	19.101	1.18254	13.6283	1.16713	11.9472	1.01267
chr1	34906367	34909858	16.5176	1.43484	28.6515	2.21725	22.1532	3.28256	18.3656	1.74405
chr1	36124826	36127055	8.43934	1.0841	9.24242	0.591268	9.10484	0	8.76974	0.337557
chr1	36299932	36301726	11.7338	0.860903	15.2808	1.18254	13.1643	3.64729	10.5491	0.562595
chr1	36364538	36365439	3.42989	0.191312	3.94343	0.147817	4.52342	0.0729458	3.87648	0.225038
chr1	36424538	36426254	9.70298	0.860903	7.70201	0.517359	7.77101	0.0729458	8.57909	0.506336
chr1	36501278	36502225	7.62699	0.191312	8.62626	0.221725	7.19109	0.145892	6.35488	0.112519
chr1	36527519	36532860	12.8621	2.64648	16.205	3.03025	16.5279	3.42845	15.5695	3.26305
chr1	36549051	36552060	4.96432	1.53049	8.56464	1.47817	3.59554	0.218837	3.94003	1.23771
chr1	36568276	36570775	14.8478	0.829017	14.6646	1.33035	15.2521	2.33426	16.3956	0.956412
chr1	36602998	36604145	6.67926	0.860903	8.68787	0.96081	6.66915	3.3555	5.211	0.956412
chr1	36612693	36615524	20.6696	1.0841	16.4515	0.443451	11.3086	0.364729	12.8369	0.562595
chr1	36747886	36749474	11.9595	1.05221	14.3566	0.665176	12.6424	0.218837	12.0743	0.506336
chr1	36765586	36767240	13.0426	0.924673	12.2	0.591268	10.7286	0.145892	10.6762	0.675114
chr1	36994952	36997308	19.5865	1.05221	17.6838	0.812993	11.7145	0.145892	14.5527	0.787633
chr1	37085506	37086494	2.3919	0.446394	3.26565	0.886901	3.18959	3.20961	2.03356	0.618855
chr1	37274580	37279283	2.16625	1.91312	2.89596	1.69989	4.00149	2.62605	3.81293	1.80031
chr1	37356404	37357998	7.17569	0.892788	7.14747	0.369542	6.08923	0.145892	7.30812	0.393817
chr1	37485962	37488137	15.9761	1.27541	19.1626	0.812993	13.8602	0.0729458	13.3453	0.731374
chr1	37596848	37598454	4.1971	0.414509	3.75858	0.591268	5.56729	0.218837	5.3381	0.168779
chr1	37776227	37777143	3.42989	0.286968	2.15656	0.0739084	2.43569	0	3.74938	0.112519
chr1	37921023	37922869	11.5533	1.11599	9.92019	0.739084	7.0751	0.0729458	7.56231	0.843893
chr1	37928433	37929899	6.54387	0.54205	9.98181	0.739084	8.93086	2.99078	7.9436	0.787633
chr1	37946380	37948299	11.8241	0.956559	23.7838	0.812993	17.0498	2.48016	15.0611	0.900153
chr1	38052658	38056107	20.1732	1.3073	32.6565	1.7738	24.9368	3.20961	22.6234	1.57527
chr1	38185139	38187459	10.741	0.829017	9.79696	0.369542	8.29295	0.218837	9.27813	0.506336
chr1	38683113	38685021	5.50588	0.669591	5.7303	0.591268	7.53904	0.0729458	7.05392	0.393817
chr1	38891793	38893835	4.01658	0.892788	4.9909	0.96081	9.4528	1.60481	10.1043	0.562595
chr1	38954118	38955285	5.18997	0.765247	5.60707	0	8.11897	0	6.22779	0.337557
chr1	39043937	39045750	9.61272	0.956559	11.5222	0.369542	9.85875	0.218837	9.91362	0.393817
chr1	39249458	39251468	4.01658	0.797132	3.8202	1.25644	8.23495	2.18837	7.9436	0.956412
chr1	39423958	39426244	14.5319	1.11599	15.2808	1.33035	12.7004	0.0729458	13.0275	0.956412
chr1	39500815	39502990	3.70067	1.62615	4.25151	1.03472	1.91376	0.218837	1.39807	1.29397
chr1	39533139	39536042	24.6862	1.68992	27.2343	0.886901	17.4558	0.145892	16.5862	0.956412
chr1	39592073	39593897	13.7647	1.0841	18.0535	0.517359	10.0327	2.69899	10.6127	0.675114
chr1	39632577	39634657	11.9144	0.765247	11.5222	0.443451	9.91674	0.0729458	11.8836	0.843893
chr1	39706987	39708121	2.75294	0.637706	2.03333	0.369542	3.36357	0.0729458	2.41486	0.281298
chr1	39957146	39960002	13.539	0.988444	14.603	1.10863	15.774	3.64729	14.8704	1.46275
chr1	39992427	39993688	6.85978	0.54205	7.82525	0.812993	5.21934	0.145892	3.55873	0.562595
chr1	40142326	40143006	0.902603	0.286968	2.64949	0.369542	3.42157	2.48016	2.4784	0.506336
chr1	40737385	40738854	2.25651	0.669591	1.72525	0	2.84164	0	3.68583	0.675114
chr1	40846986	40848421	5.09971	0.637706	4.25151	0.591268	4.46543	0.145892	4.70261	0.337557
chr1	42753246	42753709	0.180521	0.127541	0.246464	0	0.637919	0.0729458	0.444842	0.0562595
chr1	42907647	42909193	11.1923	0.988444	11.9535	0.886901	7.42306	0	7.43521	0.225038
chr1	43009548	43011010	3.42989	0.733362	2.21818	0.221725	3.01562	1.60481	3.55873	0.675114
chr1	43147986	43150236	13.1329	0.860903	11.5222	0.591268	11.7145	0	10.6762	0.843893
chr1	43154604	43156748	18.9547	1.17976	20.0869	0.443451	14.3822	0.145892	14.6798	0.562595
chr1	43220229	43221127	1.62469	0.510165	1.23232	0.221725	1.62379	0	1.27098	0.168779
chr1	43502085	43504215	10.9215	0.924673	10.9061	1.33035	12.6424	2.84488	11.1846	0.562595
chr1	43883557	43885348	13.855	1.02033	13.4323	0.665176	8.6409	0.0729458	11.2481	0.337557
chr1	43989868	43992287	16.3371	1.0841	28.0353	2.29116	17.8617	3.28256	17.4124	1.29397
chr1	44098963	44099700	0.857473	0.191312	1.5404	0.369542	1.15985	3.28256	0.699037	0.562595
chr1	44158131	44159958	10.2445	0.573935	19.4707	0.96081	13.1643	3.28256	13.8536	0.787633
chr1	44174829	44177911	15.2991	0.956559	22.6131	1.40426	16.2959	2.26132	13.663	1.29397
chr1	44203604	44206084	11.8692	1.37107	17.006	1.40426	11.0186	2.5531	10.6762	1.18145
chr1	44255588	44256083	1.08312	0.127541	1.5404	0.221725	1.21785	1.7507	1.52517	0.225038
chr1	44608172	44610953	16.653	1.17976	21.9353	0.591268	16.6439	0.145892	14.0443	1.23771
chr1	45851595	45853495	12.3657	0.637706	33.3343	1.99553	22.2692	6.8569	23.7037	1.51901
chr1	45981978	45983221	4.87406	0.478279	5.29899	0.295634	6.90112	0.0729458	6.16424	0.562595
chr1	46109640	46110097	0.812343	0.382623	1.41717	0.0739084	0.927882	0.583566	1.01678	0.337557
chr1	46123314	46124659	4.28736	0.637706	5.79191	0.147817	4.17547	0	4.51197	0.168779
chr1	46482253	46482628	0.676952	0.191312	0.492929	0	0.579926	0	0.699037	0.0562595
chr1	46909117	46911638	15.3442	0.892788	14.9111	0.443451	10.3227	0	11.5023	0.450076
chr1	50982385	50986053	10.4702	1.75369	11.1525	1.33035	8.98886	0.583566	8.83329	1.18145
chr1	51390539	51390966	0.541562	0.159426	1.23232	0.295634	1.15985	0.0729458	0.635488	0.281298
chr1	51534180	51536043	9.61272	0.350738	13.8636	0.812993	9.51079	0.656512	12.2649	0.618855
chr1	51971700	51973099	4.01658	0.637706	3.51212	0.591268	2.60967	0	3.24099	0.675114
chr1	52170269	52170946	2.61755	0.223197	2.83434	0.0739084	1.10186	0	1.71582	0.450076
chr1	52175517	52177550	12.3657	1.0841	16.1434	0.96081	9.85875	0.0729458	11.8836	0.843893
chr1	52287042	52290863	21.8881	1.84935	25.6939	1.10863	19.7755	0.51062	17.9843	1.23771
chr1	52555272	52558005	10.1092	0.765247	10.2283	0.96081	12.0625	3.28256	11.6294	1.23771
chr1	52687084	52688949	8.25882	0.669591	9.30403	1.18254	7.42306	1.96954	7.30812	0.675114
chr1	52782808	52784705	15.254	0.956559	17.1293	1.18254	12.4684	2.33426	16.205	0.900153
chr1	52873163	52874949	11.9144	0.829017	12.6313	0.739084	7.94499	0.0729458	7.11747	0.562595
chr1	52901329	52902759	5.55101	0.60582	6.83939	0.295634	6.49517	0.145892	5.4652	0.337557
chr1	53008971	53010365	3.2945	0.54205	1.72525	0.295634	2.78365	0	2.28776	0.281298
chr1	53353005	53355070	12.9072	0.510165	14.1717	0.812993	8.58291	0.145892	8.38845	0.956412
chr1	53370022	53371493	7.26595	0.478279	11.2757	0.517359	10.6706	0.218837	6.99037	0.506336
chr1	53408659	53409923	8.9809	0.765247	8.93434	0.295634	6.95912	0	6.79973	0.675114
chr1	53763336	53763893	0.857473	0.223197	0.985858	0.147817	1.27584	0.0729458	1.14388	0.168779
chr1	53840665	53842543	11.2374	0.637706	12.0151	1.03472	7.13309	3.93907	7.30812	1.18145
chr1	54250659	54252285	4.51301	0.765247	5.17575	1.18254	4.23346	3.20961	6.35488	0.956412
chr1	54307183	54308193	3.33963	0.382623	3.63535	0.591268	2.49368	0	2.66905	0.225038
chr1	54494860	54496068	7.98804	0.637706	10.7212	0.591268	8.29295	2.04248	7.9436	0.900153
chr1	54613207	54615365	11.5984	0.669591	14.2333	1.25644	11.4245	3.20961	10.9939	1.29397
chr1	54982094	54983837	8.61986	0.60582	7.82525	0.96081	7.94499	0	8.13425	0.562595
chr1	55082328	55084850	19.6767	0.924673	21.2576	0.739084	16.7019	0	17.4124	0.618855
chr1	55108956	55111587	8.80038	1.05221	11.7071	1.7738	8.98886	7.00279	8.51554	1.74405
chr1	55143394	55146136	19.2254	1.0841	19.8404	0.739084	12.1785	1.24008	13.7265	0.618855
chr1	55187416	55189614	16.6982	0.797132	15.3424	0.812993	11.1346	0.583566	12.2649	0.843893
chr1	55282727	55283596	0.947733	0.255082	1.97172	0.886901	2.08773	2.91783	0.889684	0.956412
chr1	55293038	55296220	13.1329	1.68992	17.7454	1.62599	13.6283	1.96954	14.6162	1.57527
chr1	55420054	55420781	1.71495	0.159426	1.72525	0.0739084	1.62379	0.0729458	1.71582	0.0562595
chr1	55461997	55465053	12.4108	1.56238	13.1242	1.33035	14.7881	0.291783	17.2853	0.731374
chr1	55945766	55946151	0.361041	0.0637706	0.985858	0.295634	0.463941	0.0729458	0.444842	0.168779
chr1	57027760	57030890	9.52246	1.43484	21.0111	1.84771	26.2707	5.17915	26.055	1.29397
chr1	57433934	57435461	10.6507	0.892788	10.2283	0.295634	7.829	0.0729458	8.64264	0.506336
chr1	57462319	57464698	19.767	1.46672	25.6939	0.886901	17.5718	0.218837	20.9711	0.618855
chr1	57830975	57832776	4.96432	0.797132	4.1899	0.517359	4.81339	0	4.00358	0.675114
chr1	58026140	58027307	7.4916	0.510165	6.901	0.221725	6.49517	0	6.79973	0.281298
chr1	58052394	58054105	6.95004	1.02033	6.46969	0.812993	5.85726	0.0729458	5.97359	0.506336
chr1	58448272	58451364	20.9855	1.37107	24.0303	2.14334	18.7316	3.42845	19.0647	1.18145
chr1	58478819	58481226	19.767	0.924673	39.1262	1.55208	26.6186	6.49217	26.4999	1.91282
chr1	58501310	58503319	9.25168	1.05221	13.8636	1.18254	13.1063	0.218837	11.121	0.900153
chr1	58560654	58562526	16.9689	0.54205	33.1495	1.40426	22.2112	3.79318	22.1785	0.675114
chr1	58642058	58644163	18.0521	0.733362	27.0495	0.886901	18.4417	0.583566	16.7133	0.900153
chr1	58709168	58710032	2.61755	0.255082	4.25151	0.812993	4.87138	1.96954	4.06713	0.337557
chr1	58767769	58771802	9.16142	1.49861	15.404	1.62599	12.9903	1.02124	10.1043	1.91282
chr1	58851653	58852928	0.812343	0.573935	1.66363	0.665176	1.62379	3.72023	1.20743	0.731374
chr1	59025710	59031854	26.5817	3.15664	44.7333	3.91715	42.0447	4.3038	33.8715	3.31931
chr1	59174542	59177670	12.4108	1.62615	16.698	1.33035	21.2833	1.24008	14.8069	1.40649
chr1	59215880	59220158	12.0497	1.945	21.4424	1.99553	3.42157	1.53186	2.41486	1.51901
chr1	59292692	59295032	15.5699	0.669591	18.4848	1.40426	14.7301	0	11.8836	1.01267
chr1	59538132	59540728	4.15197	1.24353	4.62121	1.10863	6.84313	2.33426	5.52875	0.731374
chr1	59725881	59728661	22.5199	0.765247	41.406	2.29116	29.4023	7.36752	29.2325	1.85656
chr1	59741253	59743404	10.8312	0.956559	21.2576	0.739084	11.1346	3.57434	12.2014	1.12519
chr1	59819149	59823918	23.3774	1.56238	28.5899	2.06944	22.6171	0.0729458	22.7505	1.96908
chr1	59969060	59971512	20.444	0.860903	17.2525	0.886901	12.9903	0.145892	13.0275	0.562595
chr1	60099287	60100419	5.2351	0.255082	5.11414	0.0739084	6.08923	0	6.67263	0.225038
chr1	60153816	60156428	16.653	1.14787	21.0727	1.03472	14.5561	0.145892	16.3321	0.843893
chr1	60236546	60238636	11.3728	0.573935	14.3566	0.517359	8.69889	0.145892	10.5491	0.956412
chr1	60399651	60400993	9.4322	0.829017	10.5364	0.517359	7.77101	0	7.11747	0.281298
chr1	60465773	60468010	17.2397	0.797132	17.8071	0.886901	12.3524	2.04248	12.6462	0.618855
chr1	60621841	60624363	19.8121	0.892788	18.7313	0.739084	11.9465	0.218837	11.3752	0.337557
chr1	61684970	61686384	6.72439	0.637706	4.92929	0.147817	4.98737	0	5.3381	0.281298
chr1	62749334	62754198	11.3728	1.78558	12.4465	1.25644	10.5547	0.729458	9.27813	1.40649
chr1	63159203	63162732	17.3751	1.24353	31.4242	2.06944	21.1093	9.11822	21.5431	2.25038
chr1	63221711	63224609	22.7456	1.27541	28.1586	1.69989	18.2097	0.145892	18.6834	1.29397
chr1	63319494	63321135	5.59614	0.446394	4.12828	0.443451	5.04536	0.0729458	5.14746	0.506336
chr1	63491945	63493411	3.56528	0.988444	2.77272	0.443451	3.47956	0	3.62228	0.337557
chr1	63776670	63778026	7.40134	0.510165	13.001	0.739084	9.04685	0	7.56231	0.787633
chr1	64124566	64126154	1.66982	0.829017	2.83434	0.443451	2.20372	0.0729458	1.27098	0.675114
chr1	64165714	64169217	17.2397	1.49861	15.3424	1.18254	21.1093	0.218837	22.7505	1.23771
chr1	64578434	64581863	14.4868	1.43484	19.8404	1.40426	16.9918	0.364729	15.4424	1.51901
chr1	64663033	64665072	14.7124	0.829017	17.3141	0.886901	12.0625	0.0729458	13.0911	0.956412
chr1	64736611	64738975	10.6958	0.956559	11.399	1.10863	9.56878	0	9.46878	0.843893
chr1	64778064	64785990	15.7956	3.18853	15.5273	2.43898	15.1361	3.93907	14.4256	2.02534
chr1	65002135	65003953	9.11629	0.701476	14.9111	1.18254	9.51079	2.77194	10.6127	0.843893
chr1	65168594	65169839	1.80521	0.446394	1.60202	0.886901	1.97175	2.33426	1.20743	1.06893
chr1	65223862	65226509	13.4037	0.860903	18.3	1.69989	11.9465	1.24008	9.59587	0.956412
chr1	65232210	65234219	13.1329	0.924673	11.2757	0.886901	8.69889	0.145892	8.96039	0.618855
chr1	66221380	66223855	10.4251	1.02033	11.5222	0.812993	10.7286	0.364729	11.9472	0.787633
chr1	66367888	66371318	3.70067	0.797132	9.30403	2.29116	22.4431	2.99078	17.1582	1.35023
chr1	66411090	66414495	9.79324	1.53049	29.5757	2.06944	1.79777	6.49217	2.7326	2.0816
chr1	66514040	66517091	16.8335	1.17976	17.006	1.10863	17.2818	0.145892	16.1414	0.900153
chr1	66733130	66734079	1.85034	0.382623	2.71111	0.665176	0.173978	0.145892	0.381293	0.506336
chr1	66746978	66748369	11.3277	0.733362	10.9677	0.443451	7.65503	0.145892	7.43521	0.281298
chr1	66862207	66864982	19.767	0.860903	20.8262	0.591268	18.2677	0.145892	16.5862	0.843893
chr1	66877957	66878427	0.857473	0.127541	1.41717	0.295634	0.753904	0	0.635488	0.168779
chr1	66909110	66910237	7.53673	0.54205	5.23737	0.295634	4.34945	0.0729458	4.95681	0.337557
chr1	67084492	67086408	12.9524	0.669591	14.6646	1.10863	10.4967	2.48016	10.9939	1.18145
chr1	69151715	69155202	5.41562	1.62615	5.17575	0.812993	5.97324	0.437675	4.76616	0.843893
chr1	69732017	69734942	13.7647	0.956559	21.3192	1.55208	14.8461	2.33426	13.1546	1.18145
chr1	69873434	69873917	0.541562	0.350738	0.369697	0.0739084	0.695912	0	0.953233	0.0562595
chr1	70771976	70773613	1.62469	0.669591	2.34141	0.739084	2.66766	0.0729458	2.7326	0.843893
chr1	71148538	71150231	9.65785	1.02033	10.3515	1.62599	9.22083	9.84768	8.70619	1.46275
chr1	71603174	71604779	5.2351	0.669591	5.91515	0.96081	5.91525	2.77194	5.211	0.787633
chr1	71698742	71701050	2.3919	0.637706	4.25151	1.7738	4.00149	7.29458	2.92325	1.51901
chr1	72256862	72259212	12.9072	0.701476	20.4565	1.47817	8.00298	4.44969	9.21458	0.843893
chr1	72272024	72273628	2.66268	0.669591	5.3606	0.739084	5.79926	7.07574	6.22779	1.12519
chr1	72282653	72284040	5.46075	0.414509	8.99595	1.18254	6.37919	3.64729	6.67263	0.956412
chr1	72289935	72291250	2.75294	0.54205	2.83434	0.147817	4.52342	3.42845	3.49519	0.450076
chr1	72300590	72301994	2.25651	0.54205	3.75858	1.25644	3.47956	2.62605	3.68583	1.01267
chr1	72330408	72332479	2.52729	0.573935	3.94343	0.886901	4.63941	0.364729	3.49519	0.900153
chr1	72353306	72354685	5.09971	0.382623	7.82525	0.96081	5.97324	0.145892	6.92682	0.450076
chr1	72580008	72584428	5.41562	2.10443	5.85353	1.55208	9.97473	2.04248	6.54553	1.96908
chr1	72629204	72631336	9.61272	1.11599	12.5697	1.40426	9.85875	1.45892	7.62586	1.46275
chr1	72687407	72688057	2.8432	0.127541	4.12828	0.221725	3.07361	0	1.71582	0.337557
chr1	72757187	72759482	13.9001	0.924673	17.8071	1.55208	14.3242	4.44969	14.6798	1.85656
chr1	72870630	72872869	2.66268	0.829017	2.77272	0.812993	3.1316	0.0729458	2.03356	0.843893
chr1	72916932	72921614	4.24223	2.45517	4.12828	1.47817	10.1487	0.656512	11.5659	1.18145
chr1	74170794	74171838	1.98573	0.350738	1.60202	0.147817	1.33383	0	1.27098	0.168779
chr1	74282384	74284833	15.9309	0.860903	17.9303	1.7738	14.3242	3.20961	14.4891	0.843893
chr1	74330424	74332465	9.8835	0.892788	12.0768	0.591268	8.98886	0.0729458	9.34168	0.618855
chr1	74341574	74343621	5.64127	1.21164	4.9909	0.812993	3.07361	0.0729458	3.87648	0.618855
chr1	74349796	74351030	2.12112	0.54205	2.09495	0.665176	3.07361	0.729458	3.62228	0.225038
chr1	74378775	74380201	5.09971	0.829017	6.65454	0.443451	3.07361	0	1.97001	0.562595
chr1	74433093	74433952	5.2351	0.286968	6.03838	0.221725	3.65354	0.145892	4.00358	0.225038
chr1	74437555	74439963	16.0212	0.860903	13.5555	0.517359	9.91674	0	11.3752	0.450076
chr1	74443639	74444841	2.25651	0.573935	3.01919	0.295634	2.3777	0	2.09711	0.393817
chr1	74551467	74553902	18.368	1.40295	16.7596	0.886901	12.5264	0.0729458	13.0911	0.618855
chr1	74633481	74635983	13.4939	1.37107	23.7838	2.51289	18.3837	4.3038	17.5395	1.46275
chr1	74647157	74648544	14.3063	0.60582	19.2242	1.40426	13.2803	2.04248	11.2481	0.787633
chr1	74708232	74709479	7.17569	0.255082	9.92019	0.369542	6.84313	0.0729458	7.9436	0.281298
chr1	74863251	74864853	6.1377	0.765247	8.25656	0.591268	5.68328	0	7.62586	0.618855
chr1	74895304	74898818	14.0806	1.945	22.798	1.25644	3.59554	1.67775	2.66905	1.35023
chr1	74900335	74906310	43.1895	2.83779	44.1171	2.5868	24.0669	0.656512	28.2157	2.02534
chr1	75121228	75122185	4.15197	0.54205	5.42222	0.443451	4.92937	0.0729458	3.36809	0.0562595
chr1	75137468	75140759	17.2848	1.53049	21.7505	1.62599	21.5733	4.37675	20.2721	1.63153
chr1	75164345	75166283	6.45361	0.637706	6.77777	0.517359	5.79926	0.0729458	5.84649	0.675114
chr1	75176087	75177291	4.55814	0.573935	4.25151	0.295634	2.78365	0.0729458	3.30454	0.225038
chr1	75187652	75189973	17.7361	1.02033	23.7838	0.886901	15.1941	0.145892	15.5059	0.787633
chr1	75206816	75208312	13.8098	0.733362	14.9111	0.665176	11.6565	0.291783	10.2949	0.506336
chr1	75213851	75216593	11.7338	1.11599	16.6363	0.591268	10.8446	0.218837	11.3117	1.18145
chr1	75232506	75234164	6.45361	0.637706	6.59292	0.295634	6.2632	0.0729458	6.99037	0.393817
chr1	75259482	75261257	3.61041	0.701476	2.77272	0.739084	1.33383	0.0729458	1.97001	0.618855
chr1	75312804	75314727	8.80038	1.27541	10.2283	0.517359	5.97324	0.145892	5.27455	0.337557
chr1	75378212	75379419	2.25651	0.478279	1.78687	0.0739084	1.44982	0	1.52517	0.337557
chr1	75432291	75433142	3.24937	0.637706	4.68282	0.221725	3.42157	0.0729458	2.09711	0.281298
chr1	75439637	75456356	11.7338	8.32206	10.7212	5.39532	42.5666	0.948295	38.3835	3.88191
chr1	75459833	75461121	1.12825	0.286968	0.801009	0.591268	1.10186	0.802403	0.826135	0.900153
chr1	75473995	75477040	16.1566	1.43484	13.6788	1.40426	11.3666	0.218837	13.0275	0.843893
chr1	75483354	75484771	4.15197	0.765247	3.69697	0.812993	2.72565	0	2.66905	0.843893
chr1	75501447	75503465	8.43934	1.05221	7.82525	0.812993	7.65503	0.145892	7.49876	0.393817
chr1	75517404	75519296	8.21369	0.701476	20.3333	1.84771	11.8305	8.24287	10.6127	1.40649
chr1	75542530	75543723	4.91919	0.446394	3.14242	0.369542	4.92937	0	4.38487	0.0562595
chr1	77508923	77512903	5.91205	1.49861	9.30403	2.43898	9.62678	3.06372	8.70619	1.35023
chr1	78200272	78200578	0.180521	0.0956559	0.492929	0.147817	0.405948	0.0729458	0.254195	0.168779
chr1	78213288	78214283	0.857473	0.191312	0.554545	0.0739084	0.695912	0	0.635488	0.0562595
chr1	78306454	78308244	4.06171	0.573935	3.4505	0.591268	8.93086	0.0729458	9.53233	0.450076
chr1	78484622	78486511	14.9381	1.02033	16.6363	0.665176	15.368	0.145892	12.964	0.900153
chr1	78533887	78534585	0.767212	0.286968	0.616161	0.147817	1.85576	0.0729458	1.39807	0.450076
chr1	78653598	78659748	14.1709	2.58271	18.4232	3.03025	25.5168	7.51341	22.9411	2.75672
chr1	79434928	79436695	1.30877	0.669591	3.08081	1.40426	2.84164	0.0729458	1.97001	0.506336
chr1	79577796	79578131	0.496432	0.223197	0.308081	0.147817	0.231971	0.145892	0.317744	0.112519
chr1	79667850	79669051	6.99517	0.573935	6.65454	0.295634	4.92937	0	4.57552	0.0562595
chr1	79757127	79758999	14.3063	0.765247	17.7454	1.33035	13.3963	0.656512	12.4556	0.675114
chr1	79772472	79773635	11.4179	0.446394	11.0293	0.517359	9.04685	0.0729458	8.57909	0.506336
chr1	79854215	79855695	4.15197	0.510165	4.1899	0.369542	2.43569	0.145892	3.11389	0.393817
chr1	80334535	80338211	19.406	1.02033	28.5283	1.25644	18.3257	0.51062	18.175	0.843893
chr1	80754160	80755426	2.21138	0.510165	1.84848	0	1.62379	0	1.39807	0.281298
chr1	81073128	81076282	3.15911	1.05221	4.12828	1.47817	5.62528	0.145892	3.68583	1.12519
chr1	81090265	81092890	2.16625	1.17976	2.64949	0.96081	3.88551	0.437675	3.24099	1.18145
chr1	81590447	81590813	0.180521	0.127541	0.123232	0.221725	0.521934	0	0.508391	0.0562595
chr1	82279417	82284535	6.95004	2.61459	11.2757	2.21725	14.7881	8.16992	12.6462	3.15053
chr1	82286118	82289846	10.2445	1.46672	6.59292	0.517359	9.85875	0.145892	10.7398	1.18145
chr1	82312593	82314501	10.5153	0.956559	14.3566	1.10863	11.8885	3.06372	9.21458	1.01267
chr1	82583305	82583858	0.541562	0.350738	0.492929	0	0.231971	0.0729458	0.635488	0.112519
chr1	82721045	82722633	10.741	0.510165	13.3091	0.295634	12.1205	0.145892	10.9304	0.618855
chr1	82835567	82837407	13.9001	0.829017	12.8778	0.147817	9.74276	0.145892	8.70619	0.281298
chr1	83034432	83035231	1.03799	0.414509	1.04747	0.221725	1.5658	0	1.33453	0.393817
chr1	83156216	83156683	0.947733	0.0956559	0.862626	0.0739084	2.14573	0	0.953233	0.281298
chr1	83400618	83405315	4.91919	2.00877	7.14747	2.43898	12.8164	1.16713	9.27813	2.0816
chr1	84279678	84281423	4.01658	0.573935	3.69697	0.665176	2.84164	1.24008	2.7326	0.506336
chr1	84690555	84692840	5.28023	1.0841	6.03838	0.96081	4.58142	2.99078	6.67263	0.843893
chr1	84706002	84707031	0.722082	0.637706	1.23232	0.221725	1.5658	0.218837	1.20743	0.337557
chr1	84833715	84837663	27.755	1.37107	42.8232	1.33035	19.9495	4.3038	21.9879	1.63153
chr1	84930369	84931880	3.24937	0.701476	3.32727	0.221725	3.71153	0.291783	3.24099	0.393817
chr1	87689725	87691582	19.4962	0.956559	16.3899	0.812993	13.1643	0	13.9807	0.450076
chr1	87790670	87793030	8.34908	1.14787	7.94848	1.10863	8.93086	0.145892	7.49876	0.618855
chr1	87942350	87943125	1.21851	0.414509	1.17071	0.221725	1.73978	0.0729458	1.39807	0.168779
chr1	87955738	87956130	0.496432	0.223197	3.94343	0.295634	0.521934	0	0.953233	0.0562595
chr1	87960921	87962369	15.2991	0.733362	17.0677	0.443451	13.5703	0.0729458	12.8369	0.225038
chr1	88050524	88052626	11.0118	1.75369	14.2949	0.443451	7.53904	0.0729458	8.51554	0.562595
chr1	88199897	88200497	0.902603	0.350738	0.862626	0.0739084	1.33383	0	1.33453	0.0562595
chr1	88254143	88257024	19.5865	1.33918	30.007	1.92162	22.9651	6.8569	22.8776	1.18145
chr1	88330798	88331633	2.75294	0.255082	2.46464	0.221725	1.15985	0.145892	1.52517	0.168779
chr1	88337341	88339976	2.97859	0.956559	7.45555	2.21725	6.43718	7.51341	7.62586	1.06893
chr1	88383426	88385297	7.0403	0.892788	10.598	0.739084	6.55317	0.218837	7.43521	0.506336
chr1	88400279	88401569	2.79807	0.892788	3.32727	0.369542	2.02974	0.291783	2.4784	0.225038
chr1	88421335	88426358	32.2229	2.96533	32.7798	1.55208	26.5026	0.291783	32.0286	1.35023
chr1	88477988	88479941	13.539	0.829017	12.6929	0.517359	10.0907	0.291783	8.64264	0.393817
chr1	88483399	88484434	8.61986	0.54205	9.05757	0.591268	7.94499	0	7.43521	0.281298
chr1	88566265	88567468	1.9406	0.701476	2.15656	0.295634	3.18959	0	2.35131	0.225038
chr1	88599628	88601712	13.7196	0.765247	16.7596	0.812993	11.3086	0.0729458	11.1846	0.900153
chr1	89083229	89083768	0.902603	0.127541	0.492929	0.0739084	0.463941	0	0.57194	0.168779
chr1	89109394	89111945	13.6744	1.14787	14.1717	1.33035	11.6565	3.5014	9.65942	0.618855
chr1	89160651	89161732	1.9406	0.382623	0.924242	0.295634	1.5658	0	1.33453	0.337557
chr1	89223143	89224791	13.8098	0.60582	12.6929	0.369542	10.2647	0.0729458	10.9304	0.337557
chr1	89406174	89407325	2.61755	0.478279	2.58788	0.221725	2.26171	0	2.35131	0.168779
chr1	89651643	89654091	16.1115	1.05221	21.5656	2.06944	16.7019	6.0545	16.205	1.57527
chr1	89700147	89707766	41.0684	3.2523	77.2666	4.73014	33.0558	7.8052	27.8344	3.88191
chr1	89749267	89752132	15.5248	1.49861	17.5606	1.69989	16.9918	0.656512	15.7601	0.675114
chr1	89903909	89905589	7.08543	0.446394	6.59292	0.665176	5.62528	0	6.48198	0.675114
chr1	90101737	90102690	1.48929	0.765247	1.5404	0.369542	1.97175	0.656512	2.35131	0.281298
chr1	90172720	90174781	45.5363	6.21763	36.2919	3.69542	34.2157	0.437675	27.8979	4.10695
chr1	90595174	90599166	10.7861	1.59426	9.36565	1.25644	8.52492	0.218837	10.4856	1.06893
chr1	90966022	90969272	10.9666	1.33918	9.79696	1.69989	10.3227	0.0729458	12.392	0.956412
chr1	91350664	91354091	10.3348	0.829017	20.3333	1.62599	17.6298	6.20039	16.7769	1.46275
chr1	91476766	91480407	16.292	2.04066	13.3091	1.69989	15.368	3.42845	18.874	1.01267
chr1	91864641	91865315	1.3539	0.446394	0.677777	0	1.15985	0	0.762586	0.0562595
chr1	92499389	92501042	10.064	0.60582	18.6697	1.10863	9.85875	2.33426	11.4388	1.23771
chr1	92894762	92896232	5.82179	0.637706	5.23737	0.739084	5.91525	0	5.40165	0.450076
chr1	92949062	92950978	2.3919	0.733362	2.21818	0.665176	2.66766	0	2.22421	0.675114
chr1	93146091	93148172	18.0521	0.988444	14.0485	0.812993	9.16284	0	11.4388	0.393817
chr1	93194320	93195789	8.71012	0.669591	11.0293	0.739084	8.11897	0	7.81651	0.731374
chr1	93263066	93263438	0.270781	0.223197	0.184848	0.147817	0.347956	0	0.254195	0.112519
chr1	93294205	93296023	14.6673	0.573935	13.1858	0.591268	10.8446	0.0729458	12.1378	0.506336
chr1	93307264	93311027	12.5462	1.97689	10.2283	1.40426	8.81488	0.0729458	8.83329	1.46275
chr1	93354796	93356626	6.76952	1.0841	7.94848	0.812993	5.74127	0	6.35488	0.168779
chr1	93390843	93392100	12.4108	0.701476	12.7545	0.812993	8.11897	0.0729458	7.18102	0.562595
chr1	93436380	93438291	13.855	1.14787	15.5273	0.369542	10.9026	0	12.0743	0.618855
chr1	94075158	94077977	11.6436	0.669591	13.3707	0.739084	11.0186	0.145892	10.9304	0.506336
chr1	94369146	94371176	17.691	1.02033	20.0252	0.96081	13.5703	1.16713	14.2985	0.618855
chr1	94537278	94539213	15.8407	0.988444	18.7313	0.96081	11.3086	0	12.5191	0.956412
chr1	94727327	94729389	8.71012	0.860903	17.3757	0.591268	10.7286	3.79318	10.5491	0.506336
chr1	94803148	94804546	8.75525	0.988444	7.94848	0.369542	5.10335	0	6.03714	0.337557
chr1	94806548	94808933	11.0569	0.892788	12.0151	0.517359	10.9606	0.0729458	10.6762	0.506336
chr1	94829949	94832938	15.3894	1.59426	23.1677	2.43898	15.6	5.83566	17.0946	2.30664
chr1	94996216	94998908	27.394	1.24353	25.5707	0.443451	12.7584	0.145892	12.5827	1.06893
chr1	95011796	95012367	1.17338	0.223197	0.924242	0.147817	0.289963	0	0.699037	0.281298
chr1	95132138	95133344	3.79093	1.02033	3.32727	0.147817	2.95762	0.0729458	4.44842	0.168779
chr1	95201688	95203065	10.0189	0.478279	14.4798	0.221725	11.5985	0.218837	10.5491	0.618855
chr1	95238694	95241547	21.843	0.988444	22.9828	2.06944	16.8759	2.91783	15.8237	1.51901
chr1	95341099	95342782	10.1092	0.446394	9.61211	0.665176	6.20521	0	8.0707	0.562595
chr1	95374067	95376724	21.0758	1.05221	28.1586	1.40426	20.7614	0.291783	20.5263	1.06893
chr1	95407970	95410265	9.20655	0.924673	9.92019	0.96081	6.95912	0.0729458	6.35488	0.843893
chr1	95530587	95532959	17.3751	1.27541	17.3757	1.33035	11.0186	0	11.5659	0.393817
chr1	95565473	95566284	0.676952	0.286968	1.04747	0.295634	0.579926	0	0.699037	0.450076
chr1	95581900	95583226	3.38476	0.669591	3.63535	0.147817	3.71153	0	3.36809	0.225038
chr1	95627931	95628549	0.451301	0.127541	1.5404	0.147817	0.521934	0.0729458	0.762586	0.281298
chr1	95650164	95652743	24.1446	1.05221	21.6889	1.40426	15.426	3.3555	16.0143	1.18145
chr1	95697561	95699457	5.86692	0.478279	12.2616	1.33035	7.887	2.84488	6.67263	1.23771
chr1	95699888	95701397	7.44647	0.797132	6.34646	0.147817	4.29145	0.145892	5.65585	0.506336
chr1	95721222	95722690	6.67926	0.669591	7.94848	0.591268	5.62528	0	4.25777	0.337557
chr1	95931746	95932252	1.03799	0.478279	2.21818	0.221725	2.26171	2.26132	2.41486	0.562595
chr1	97209802	97212001	15.0283	1.17976	15.2192	1.33035	12.8164	1.89659	14.9975	0.787633
chr1	97561720	97565158	6.95004	1.75369	9.67373	2.36507	14.0922	5.76271	10.2949	2.19412
chr1	98767524	98769061	4.15197	0.765247	4.55959	0.369542	3.71153	0.145892	3.17744	0.562595
chr1	99555084	99559064	25.1375	1.46672	30.3767	1.03472	16.7019	0.218837	18.0479	1.35023
chr1	99665271	99668545	16.4274	1.27541	18.6697	1.47817	17.3398	0.145892	18.1114	1.06893
chr1	99872218	99874204	3.11398	0.510165	5.79191	1.55208	5.5093	2.40721	5.02036	1.12519
chr1	99991257	99992674	7.85265	0.446394	6.40808	0.221725	5.91525	0.0729458	7.05392	0.281298
chr1	106664814	106667832	4.82893	1.43484	5.91515	0.886901	17.0498	0.364729	14.934	0.731374
chr1	107251197	107253776	7.35621	1.11599	6.34646	0.812993	8.69889	0.0729458	8.89684	0.956412
chr1	107559497	107561898	26.4914	0.701476	23.2293	0.739084	19.2536	0.291783	20.0179	0.675114
chr1	107677014	107677710	0.902603	0.382623	0.739393	0.147817	1.10186	0	1.33453	0.168779
chr1	107886255	107890899	25.318	1.84935	24.4616	1.99553	19.5435	0.0729458	20.2721	1.63153
chr1	108067364	108072789	21.7076	2.1682	21.6273	1.84771	20.5874	3.13667	21.8608	2.41916
chr1	108609095	108611488	9.83837	0.829017	12.8162	1.18254	9.27882	4.15791	9.65942	1.40649
chr1	108654721	108657141	15.0283	1.17976	18.4848	0.739084	12.0625	0.0729458	11.9472	0.506336
chr1	108692126	108694045	14.1709	1.21164	17.6222	0.96081	17.1658	2.04248	20.4627	1.01267
chr1	111878362	111880213	4.28736	1.33918	2.77272	0.443451	4.23346	0.0729458	2.9868	0.506336
chr1	113760507	113762118	8.03317	0.892788	6.28484	0.295634	5.04536	0.145892	6.35488	0.281298
chr1	114313084	114313643	1.12825	0.701476	1.5404	0	0.869889	0	0.953233	0.168779
chr1	117581147	117581964	0.992863	0.286968	1.97172	0.221725	1.21785	1.60481	1.39807	0.281298
chr1	120206678	120208587	10.2445	0.701476	17.006	1.55208	10.4967	1.60481	10.8033	0.731374
chr1	120218088	120219980	11.0118	0.701476	10.9061	1.55208	8.46692	0.437675	8.45199	0.450076
chr1	120284445	120287843	23.8287	1.24353	39.0646	3.25197	27.0826	7.36752	26.3728	2.6442
chr1	120355180	120356683	3.97145	0.446394	5.91515	1.10863	6.84313	1.16713	3.43164	0.337557
chr1	120377920	120381537	12.3205	1.97689	17.3757	1.18254	10.0907	0.437675	6.99037	1.23771
chr1	120524263	120525032	0.947733	0.318853	1.10909	0	1.85576	0	1.20743	0
chr1	120944488	120944701	0.451301	0.0956559	0.431313	0	0.231971	0	0.254195	0
chr1	120947897	120951017	3.11398	1.68992	3.26565	1.62599	4.11748	2.33426	3.55873	1.06893
chr1	121315157	121319497	10.4251	1.88123	7.2707	0.517359	9.22083	0.218837	9.85007	1.35023
chr1	121400349	121401799	5.64127	0.765247	5.7303	0.443451	5.5093	0.145892	5.84649	0.506336
chr1	121422064	121423516	8.75525	1.14787	6.83939	0.517359	6.95912	0	7.37166	0.281298
chr1	121543151	121546151	17.1946	1.17976	27.7889	0.886901	15.426	3.93907	15.633	1.29397
chr1	121731610	121734594	13.178	1.33918	17.0677	1.10863	15.3101	0.437675	16.3956	1.06893
chr1	121809297	121810302	3.79093	0.191312	5.48383	0.517359	4.81339	0.218837	3.94003	0.506336
chr1	121893621	121894075	0.451301	0.191312	1.10909	0.147817	0.695912	0	0.381293	0.168779
chr1	121903653	121904046	0.315911	0.223197	0.308081	0.0739084	0.463941	0	0.127098	0.112519
chr1	122016407	122018766	12.0046	1.0841	27.4808	2.14334	14.3822	4.15791	10.3585	1.06893
chr1	122161327	122162220	1.62469	0.446394	1.5404	0.147817	1.39182	0	1.08033	0.281298
chr1	123222775	123225330	15.8407	0.701476	21.3808	1.03472	15.426	3.28256	14.4256	1.06893
chr1	123327255	123328578	9.20655	0.510165	11.5838	1.03472	8.87287	2.84488	8.26135	0.787633
chr1	123463393	123464847	10.741	0.701476	14.2949	0.517359	10.0907	0.0729458	7.62586	0.618855
chr1	125941646	125942951	2.43703	0.318853	1.04747	0.295634	1.91376	0.0729458	1.33453	0.168779
chr1	127330616	127333046	15.0283	1.11599	13.7404	0.443451	10.5547	0.0729458	10.5491	0.393817
chr1	127456573	127458641	15.9309	1.40295	18.2384	0.886901	11.0766	0.218837	10.8669	0.562595
chr1	127807872	127809256	1.76008	0.255082	1.23232	0.517359	2.02974	0	1.20743	0.337557
chr1	128388556	128389627	2.12112	0.60582	2.34141	0.886901	2.66766	2.99078	1.97001	0.900153
chr1	128634155	128635155	0.902603	0.350738	1.23232	0.591268	1.62379	0.0729458	0.635488	0.281298
chr1	128726910	128727248	0.270781	0.0956559	0.431313	0.147817	0.289963	0	0.317744	0.168779
chr1	129101009	129103761	17.5105	1.3073	20.8262	0.665176	14.0342	0.145892	16.9675	0.393817
chr1	129573642	129574718	2.57242	0.510165	1.29394	0.221725	1.85576	0	2.28776	0.225038
chr1	129669662	129673098	19.6767	1.24353	23.2909	1.84771	18.0357	1.24008	16.4591	1.68779
chr1	129765072	129766479	8.9809	0.478279	10.8444	0.517359	8.35094	0.145892	8.83329	0.618855
chr1	129998535	130001183	15.3442	1.05221	19.4091	1.10863	13.9182	0.729458	15.1882	1.01267
chr1	130140169	130142294	11.5533	0.924673	35.799	1.47817	22.5591	5.32504	21.9243	0.787633
chr1	130254267	130256613	5.37049	0.829017	5.48383	0.96081	5.21934	0.0729458	4.32132	0.900153
chr1	130312895	130314287	13.539	0.60582	15.8353	0.739084	10.8446	0.0729458	11.5023	0.450076
chr1	130368881	130369226	0.315911	0.223197	0.246464	0.221725	0.173978	0	0.0635488	0.0562595
chr1	130486320	130489895	6.31822	1.53049	8.93434	1.40426	9.16284	1.89659	4.95681	0.956412
chr1	131169834	131170884	1.26364	0.478279	1.35555	0.443451	1.44982	0	1.65227	0.281298
chr1	132358752	132359592	1.62469	0.318853	1.5404	0	2.66766	0	1.52517	0.0562595
chr1	132608462	132615077	43.4152	3.31607	64.204	2.80852	31.316	2.99078	32.6006	2.41916
chr1	132774852	132775170	0.315911	0.286968	0.123232	0.147817	0.231971	0	0.317744	0.112519
chr1	132992261	132994810	15.7053	1.3073	16.6363	0.517359	12.5264	0.0729458	13.5359	0.450076
chr1	133033768	133035612	12.0949	0.924673	10.9677	0.812993	8.00298	0.145892	7.49876	0.675114
chr1	133049368	133051061	6.63413	0.829017	11.5222	1.03472	8.58291	1.82364	7.75296	0.506336
chr1	133141059	133142426	5.28023	0.510165	4.80606	0.147817	4.29145	0	4.25777	0.281298
chr1	133420891	133425375	28.4771	2.1682	27.2343	1.7738	25.8067	0.145892	25.5466	1.68779
chr1	133723881	133725662	11.8241	1.14787	16.6363	0.812993	9.68477	3.86612	11.2481	1.23771
chr1	133763722	133764696	2.70781	0.54205	2.95757	0.221725	3.36357	0	3.11389	0.281298
chr1	133806477	133808548	15.9761	0.924673	16.0818	0.739084	10.3227	0.0729458	11.1846	0.675114
chr1	133859298	133860262	2.57242	0.350738	2.21818	0	1.85576	0.0729458	1.27098	0.168779
chr1	133903551	133906394	19.5414	1.02033	25.3242	1.47817	14.7301	7.51341	15.6966	1.80031
chr1	133963477	133964964	2.48216	0.350738	2.34141	0.443451	3.30558	0	3.24099	0.562595
chr1	134035624	134036356	1.71495	0.510165	0.801009	0.147817	1.27584	0.0729458	1.39807	0.281298
chr1	134086668	134088631	3.20424	0.860903	2.09495	0.739084	3.47956	0	3.30454	0.506336
chr1	134194714	134199116	8.21369	2.42328	9.1808	1.62599	10.3227	1.82364	12.0743	1.68779
chr1	134212379	134215166	5.32536	1.33918	3.94343	0.739084	4.52342	0	3.55873	0.843893
chr1	134261791	134264110	7.35621	0.797132	9.73535	1.18254	4.11748	0.0729458	3.17744	0.843893
chr1	134286126	134288745	7.76238	1.40295	8.93434	1.7738	10.3807	3.06372	9.97717	0.956412
chr1	134313769	134315667	9.74811	0.956559	11.2141	0.295634	10.3227	0.364729	9.40523	0.562595
chr1	134372955	134375084	12.9072	0.924673	18.0535	1.03472	11.1926	0.364729	9.65942	0.787633
chr1	134635327	134638729	15.7956	1.65803	21.4424	0.812993	15.542	0.145892	12.6462	1.40649
chr1	134776661	134778697	5.46075	0.988444	3.94343	0.517359	5.74127	0.0729458	5.08391	0.675114
chr1	134920999	134923098	11.5984	0.573935	15.2808	0.739084	10.0907	0.656512	10.0407	0.393817
chr1	134930003	134930604	0.541562	0.223197	1.60202	0	0.637919	0	0.317744	0.506336
chr1	134942185	134943816	5.05458	0.637706	3.4505	0.443451	7.48105	0	6.41843	0.450076
chr1	135027029	135031778	24.3251	2.58271	33.2111	1.33035	27.3725	4.01202	26.4999	2.0816
chr1	135060339	135060821	0.676952	0.159426	0.431313	0	0.927882	0	0.762586	0.112519
chr1	135077536	135080094	17.1946	1.43484	20.9495	0.96081	14.9621	0.364729	14.6162	0.618855
chr1	135259308	135260695	4.37762	0.669591	3.08081	0.443451	2.02974	0	2.35131	0.393817
chr1	135319012	135321017	4.33249	0.733362	3.20404	0.443451	3.47956	0	3.94003	0.112519
chr1	135505742	135506929	12.0497	0.478279	13.4939	0.517359	9.10484	0.0729458	9.21458	0.450076
chr1	135556733	135558362	7.26595	0.510165	10.1667	0.591268	8.00298	0.145892	5.97359	0.787633
chr1	135696921	135697950	1.48929	0.510165	2.21818	0.517359	2.26171	2.11543	1.84292	0.393817
chr1	135804775	135805574	0.902603	0.350738	0.862626	0.0739084	0.753904	0	0.889684	0.112519
chr1	135956703	135958048	2.21138	0.669591	3.38889	0.739084	2.31971	0.0729458	1.65227	0.337557
chr1	135971137	135976313	22.6553	2.20008	37.7707	2.51289	43.2625	2.5531	37.9387	1.80031
chr1	135982864	135983731	0.586692	0.573935	1.17071	0.369542	0.521934	0.0729458	0.381293	0.393817
chr1	135989734	135989996	0.857473	0.0956559	0.924242	0.147817	0.753904	0.0729458	0.444842	0
chr1	135995422	135996232	1.03799	0.60582	1.41717	0.0739084	0.579926	0	1.01678	0.225038
chr1	136195580	136195911	0.315911	0.159426	0.123232	0	0.347956	0	0.190647	0.0562595
chr1	136240413	136241440	1.71495	0.637706	1.78687	0.295634	2.72565	0	2.92325	0.168779
chr1	136257228	136259215	11.7338	0.892788	14.9727	1.99553	12.4104	5.17915	10.4856	0.956412
chr1	136302133	136303143	6.45361	0.637706	9.98181	0.665176	8.11897	2.48016	7.9436	0.393817
chr1	136311258	136315141	19.767	1.68992	34.8747	2.29116	11.9465	3.5014	12.2649	1.74405
chr1	136351317	136353009	12.7718	0.797132	21.6889	0.96081	13.5703	3.13667	13.663	1.18145
chr1	136390544	136392170	10.0189	0.60582	10.5364	0.591268	9.80075	0.145892	8.57909	0.562595
chr1	136452715	136454368	7.35621	0.701476	6.65454	0.221725	4.6974	0.583566	5.40165	0.393817
chr1	136455838	136459805	31.0044	1.49861	26.1868	2.06944	16.5859	4.15791	21.0347	1.46275
chr1	136605546	136606125	1.30877	0.478279	0.554545	0	0.927882	0	1.14388	0.168779
chr1	136851243	136852849	8.84551	0.860903	10.9677	0.812993	7.0751	0.145892	9.27813	0.562595
chr1	136858653	136860101	3.7458	0.478279	4.49798	0.591268	4.63941	0.218837	4.38487	0.618855
chr1	136884224	136884696	0.857473	0.286968	0.431313	0.0739084	0.579926	0	0.57194	0.0562595
chr1	137042723	137045011	16.1566	1.05221	17.0677	0.591268	13.2803	0.145892	16.2685	0.562595
chr1	137179516	137180911	7.22082	0.701476	6.28484	0.295634	8.35094	0	7.56231	0.618855
chr1	137209203	137210977	14.7124	0.765247	17.6838	0.443451	14.5561	0.145892	13.8536	0.562595
chr1	137264967	137265618	0.631822	0.414509	0.801009	0.221725	1.27584	0.0729458	0.953233	0.393817
chr1	137268129	137272004	13.4939	2.04066	19.0394	1.55208	10.0907	2.69899	9.78652	1.46275
chr1	137325511	137327696	13.178	1.0841	15.3424	0.665176	11.0766	0.145892	10.2314	0.731374
chr1	137406684	137407504	1.21851	0.573935	2.21818	0.369542	1.5658	0.0729458	1.20743	0.337557
chr1	137479008	137482598	5.59614	1.84935	4.31313	0.886901	6.08923	0	5.5923	0.562595
chr1	137583550	137585110	3.92632	0.60582	4.00505	0.369542	3.47956	0	4.13067	0.168779
chr1	137625362	137626362	1.30877	0.478279	1.35555	0.369542	1.27584	0	0.508391	0.112519
chr1	137662345	137663689	2.88833	0.669591	2.15656	0	2.72565	0.0729458	2.92325	0.168779
chr1	137715026	137715652	2.21138	0.382623	1.17071	0.0739084	1.04387	0.0729458	0.826135	0.112519
chr1	137903465	137906086	5.82179	1.33918	10.2283	0.96081	4.23346	0.437675	3.30454	1.35023
chr1	137914232	137916343	13.4037	0.956559	14.6646	0.739084	12.1785	0.0729458	13.7901	0.562595
chr1	138025240	138031763	42.7382	2.77402	49.6626	1.84771	24.4729	0.51062	22.4327	1.68779
chr1	138036370	138037507	2.12112	0.797132	6.22323	0.886901	2.49368	2.77194	2.09711	0.675114
chr1	138130509	138131331	1.57956	0.54205	1.04747	0.295634	2.02974	0.0729458	1.84292	0.168779
chr1	138156389	138157443	2.21138	0.765247	0.862626	0.147817	2.20372	0	1.52517	0.281298
chr1	138239162	138243415	20.2183	1.53049	24.4616	1.62599	23.255	3.06372	22.6869	1.68779
chr1	138311365	138312755	5.55101	0.60582	8.31817	1.03472	5.97324	1.53186	6.99037	0.562595
chr1	138362521	138363703	1.53442	0.382623	2.40303	0.443451	2.14573	0.0729458	1.90647	0.506336
chr1	138520776	138523039	18.368	1.11599	18.4848	1.18254	14.9041	0.0729458	11.9472	0.506336
chr1	138844939	138845754	0.676952	0.478279	0.492929	0.295634	1.04387	0	0.57194	0.112519
chr1	139794535	139801040	20.9855	1.62615	61.308	4.06496	48.6558	10.3583	41.3703	3.99443
chr1	140513977	140516992	17.4202	1.49861	19.5939	1.03472	14.0922	0.364729	14.4256	1.18145
chr1	140736293	140740520	1.48929	1.46672	3.32727	1.55208	3.9435	3.20961	3.11389	1.35023
chr1	140745017	140745732	0.812343	0.414509	1.5404	0.147817	1.5658	0	1.27098	0.393817
chr1	140752385	140753867	5.32536	0.54205	4.9909	0.812993	4.46543	0.0729458	4.44842	0.337557
chr1	140859547	140861305	8.89064	0.669591	10.105	0.665176	9.27882	0.145892	7.30812	0.562595
chr1	141150347	141152683	6.00231	1.02033	26.1868	2.36507	2.72565	7.6593	2.03356	1.51901
chr1	141271624	141273753	1.71495	1.11599	2.40303	1.25644	2.95762	0.437675	2.28776	1.29397
chr1	141318092	141320928	14.6222	1.40295	16.1434	1.40426	13.6863	0.364729	12.8369	0.675114
chr1	141350918	141352599	4.82893	0.573935	6.16161	0.886901	5.85726	3.93907	3.81293	0.731374
chr1	141825923	141826308	1.53442	0.0637706	1.60202	0.221725	0.753904	0	1.27098	0.168779
chr1	142141898	142143090	2.52729	0.286968	5.48383	0.739084	5.74127	3.57434	4.82971	0.787633
chr1	142557588	142558238	0.857473	0.223197	1.47879	0.295634	1.15985	0.0729458	0.762586	0.168779
chr1	145487134	145493868	4.60327	1.68992	10.1667	3.32588	12.7584	5.54388	10.8669	3.26305
chr1	145548245	145550808	13.8098	0.956559	30.6848	1.03472	19.6015	3.5014	19.1917	1.35023
chr1	145585912	145588036	11.0118	0.924673	16.0818	1.7738	13.7443	9.41	12.9004	1.63153
chr1	145622825	145625576	18.4131	1.37107	22.6747	0.591268	14.9041	0.364729	15.7601	1.01267
chr1	145849903	145852195	9.70298	0.669591	11.4606	0.812993	9.62678	0.145892	8.96039	0.281298
chr1	148341493	148342757	1.9406	0.60582	2.83434	0.295634	2.31971	0.0729458	2.4784	0.281298
chr1	148344537	148346158	2.07599	0.829017	5.3606	1.03472	4.87138	4.23085	3.55873	0.787633
chr1	151946843	151947312	0.902603	0.223197	0.431313	0	1.39182	0	1.33453	0.225038
chr1	152159671	152160762	1.30877	0.478279	4.1899	0.96081	1.68179	3.42845	1.33453	0.900153
chr1	152165799	152177747	36.3749	3.85812	81.1484	4.80405	48.5398	1.67775	36.6677	5.51343
chr1	152239162	152241655	16.7433	0.988444	18.0535	0.812993	15.0201	0.437675	11.8201	0.956412
chr1	153190089	153194640	23.4677	2.93345	47.2596	2.5868	23.1971	5.61682	24.2757	2.3629
chr1	153274343	153277625	17.4654	1.21164	25.3242	1.62599	15.832	0.364729	12.8369	1.12519
chr1	153346393	153348759	16.8787	0.829017	25.8788	1.10863	16.5859	3.72023	16.0779	1.40649
chr1	153601515	153603902	14.8027	0.924673	16.6363	1.03472	10.7866	0.437675	12.0743	0.675114
chr1	153935882	153938471	17.6459	1.0841	15.0959	1.47817	12.9903	2.69899	12.964	1.01267
chr1	154232948	154234119	10.3348	0.573935	8.62626	0.665176	8.40893	0.0729458	8.76974	0.225038
chr1	154246774	154248908	5.14484	1.40295	4.43636	0.886901	4.11748	0.0729458	4.44842	0.562595
[truncated: 14,570 more rows]

[truncated: 2 more sheets: H3K27Ac_COVGnorm, Sheet11]
