# Supplementary material for: CRX directs photoreceptor differentiation by accelerating chromatin remodeling at specific target sites
Source: Epigenetics Chromatin. 2018 Aug 1;11:42. doi: 10.1186/s13072-018-0212-2 (PMC6069558; doi:10.1186/s13072-018-0212-2)
Supplement: Supplementary file 12 — Additional file 12. De novo motif analysis identifies sequences enriched in different sets of CRX-bound regions. Data presented in columns A–C & E–I are generated by HOMER (see “Methods”). Column D represents the scanning of the identified sequence back across the 6 classes of CRX sites (+/− 1kb from peak center). The plot in line 1 depicts the layout of the plot, and the y axis quantifies ‘motifs per bp.’ [file 13072_2018_212_MOESM12_ESM.xlsx]

## Sheet: A_Dependent
Rank	Motif	Best Match/Details		P-value	log P-pvalue	% of Targets	% of Background	STD(Bg STD)
1		Crx/MA0467.1/Jaspar(0.914)		1e-244	-562.6	0.6619	0.1218	36.2bp (74.4bp)
2		PITX3/MA0714.1/Jaspar(0.769)		1e-23	-53.7	0.0642	0.009	40.1bp (76.7bp)
3		RORgt(NR)/EL4-RORgt.Flag-ChIP-Seq(GSE56019)/Homer(0.895)		1e-18	-43.08	0.0956	0.0259	50.5bp (62.3bp)
4		PH0130.1_Otx2/Jaspar(0.609)		1e-16	-37.79	0.01	0	42.3bp (36.2bp)
5		LIN54/MA0619.1/Jaspar(0.761)		1e-13	-30.08	0.0656	0.0177	48.6bp (75.1bp)
6		SMAD2::SMAD3::SMAD4/MA0513.1/Jaspar(0.565)		1e-12	-29	0.0128	0.0003	60.7bp (54.4bp)
7		POU6F2/MA0793.1/Jaspar(0.788)		1e-12	-28.13	0.01	0.0001	40.7bp (12.5bp)

## Sheet: A_Independent
Rank	Motif	Best Match/Details		P-value	log P-pvalue	% of Targets	% of Background	STD(Bg STD)
1		OTX1/MA0711.1/Jaspar(0.963)		1e-452	-1043	0.4635	0.0995	36.9bp (75.6bp)
2		POL003.1_GC-box/Jaspar(0.918)		1e-152	-352.3	0.3189	0.1154	51.3bp (69.7bp)
3		NFY(CCAAT)/Promoter/Homer(0.911)		1e-144	-332.9	0.2536	0.0794	51.4bp (74.1bp)
4		GFY(?)/Promoter/Homer(0.985)		1e-118	-273.9	0.0725	0.0063	53.2bp (74.8bp)
5		Crem/MA0609.1/Jaspar(0.733)		1e-103	-237.5	0.6597	0.4396	55.0bp (75.5bp)
6		NRF1(NRF)/MCF7-NRF1-ChIP-Seq(Unpublished)/Homer(0.989)		1e-46	-107.7	0.0964	0.0322	55.7bp (71.1bp)
7		RORgt(NR)/EL4-RORgt.Flag-ChIP-Seq(GSE56019)/Homer(0.927)		1e-32	-75.12	0.0331	0.0059	48.0bp (60.8bp)
8		BHLHE41/MA0636.1/Jaspar(0.901)		1e-28	-65.87	0.1873	0.1095	53.6bp (68.7bp)
9		ZBED1/MA0749.1/Jaspar(0.833)		1e-24	-56.89	0.1287	0.0689	53.3bp (75.5bp)
10		Atf1(bZIP)/K562-ATF1-ChIP-Seq(GSE31477)/Homer(0.959)		1e-22	-52.63	0.0671	0.0276	45.9bp (63.9bp)
11		YY1(Zf)/Promoter/Homer(0.849)		1e-20	-47.56	0.0302	0.0078	56.4bp (69.0bp)
12		Pbx3(Homeobox)/GM12878-PBX3-ChIP-Seq(GSE32465)/Homer(0.955)		1e-20	-47.13	0.0272	0.0065	51.0bp (58.5bp)
13		STAT3/MA0144.2/Jaspar(0.849)		1e-18	-43.65	0.0918	0.0477	53.1bp (65.2bp)
14		FOXI1/MA0042.2/Jaspar(0.684)		1e-17	-40.8	0.0595	0.0263	49.3bp (81.6bp)
15		ETV2/MA0762.1/Jaspar(0.671)		1e-16	-37.37	0.0574	0.0261	56.8bp (70.0bp)
16		PAX3:FKHR-fusion(Paired,Homeobox)/Rh4-PAX3:FKHR-ChIP-Seq(GSE19063)/Homer(0.630)		1e-16	-37.02	0.0042	0.0001	44.4bp (35.9bp)
17		Atf1/MA0604.1/Jaspar(0.710)		1e-15	-36.29	0.0281	0.0085	52.9bp (76.1bp)
18		PB0077.1_Spdef_1/Jaspar(0.664)		1e-15	-35.21	0.0205	0.005	43.6bp (72.5bp)
19		NFY(CCAAT)/Promoter/Homer(0.668)		1e-12	-28.3	0.0339	0.0137	61.8bp (63.6bp)

## Sheet: C_Dependent
Rank	Motif	Best Match/Details		P-value	log P-pvalue	% of Targets	% of Background	STD(Bg STD)
1		OTX1/MA0711.1/Jaspar(0.928)		1e-244	-562.7	0.683	0.1588	37.0bp (73.4bp)
2		PB0048.1_Nkx3-1_1/Jaspar(0.782)		1e-75	-173.2	0.2494	0.0538	42.9bp (72.0bp)
3		PH0045.1_Hoxa1/Jaspar(0.716)		1e-31	-73.66	0.2248	0.0869	50.4bp (73.7bp)
4		MEF2B/MA0660.1/Jaspar(0.937)		1e-30	-69.89	0.0995	0.0203	42.1bp (74.3bp)
5		E2A(bHLH),near_PU.1/Bcell-PU.1-ChIP-Seq(GSE21512)/Homer(0.753)		1e-19	-44.89	0.0393	0.0044	45.4bp (60.4bp)
6		PH0130.1_Otx2/Jaspar(0.622)		1e-19	-44.29	0.1229	0.0438	48.0bp (71.2bp)
7		Smad3(MAD)/NPC-Smad3-ChIP-Seq(GSE36673)/Homer(0.638)		1e-15	-36.74	0.3857	0.2542	56.1bp (66.9bp)
8		RORgt(NR)/EL4-RORgt.Flag-ChIP-Seq(GSE56019)/Homer(0.961)		1e-14	-33.01	0.0295	0.0035	51.7bp (61.9bp)
9		TFCP2/MA0145.3/Jaspar(0.708)		1e-13	-30.58	0.0627	0.018	51.8bp (65.3bp)

## Sheet: C_Independent
Rank	Motif	Best Match/Details		P-value	log P-pvalue	% of Targets	% of Background	STD(Bg STD)
1		OTX1/MA0711.1/Jaspar(0.944)		1e-437	-1008	0.7717	0.1424	36.1bp (72.7bp)
2		NeuroD1(bHLH)/Islet-NeuroD1-ChIP-Seq(GSE30298)/Homer(0.961)		1e-37	-85.67	0.1366	0.0376	52.2bp (67.2bp)
3		RORgt(NR)/EL4-RORgt.Flag-ChIP-Seq(GSE56019)/Homer(0.947)		1e-34	-79.29	0.0907	0.0182	45.5bp (64.7bp)
4		Mef2d(MADS)/Retina-Mef2d-ChIP-Seq(GSE61391)/Homer(0.961)		1e-31	-73.23	0.0449	0.0038	45.6bp (64.3bp)
5		MyoG(bHLH)/C2C12-MyoG-ChIP-Seq(GSE36024)/Homer(0.653)		1e-19	-45.24	0.0658	0.0167	40.9bp (73.8bp)
6		Meis1(Homeobox)/MastCells-Meis1-ChIP-Seq(GSE48085)/Homer(0.894)		1e-17	-39.99	0.1924	0.1014	54.1bp (68.3bp)
7		USF1(bHLH)/GM12878-Usf1-ChIP-Seq(GSE32465)/Homer(0.959)		1e-15	-36.45	0.0489	0.0116	52.2bp (63.4bp)
8		RHOXF1/MA0719.1/Jaspar(0.622)		1e-14	-32.4	0.1057	0.0464	52.8bp (65.6bp)
9		GATA3(Zf)/iTreg-Gata3-ChIP-Seq(GSE20898)/Homer(0.699)		1e-13	-30.6	0.0279	0.0045	52.7bp (68.7bp)
10		Nr2e3/MA0164.1/Jaspar(0.699)		1e-12	-28.8	0.0329	0.0068	44.3bp (65.7bp)
11		PH0040.1_Hmbox1/Jaspar(0.727)		1e-12	-28.57	0.0698	0.0261	52.2bp (69.9bp)
12		GMEB2/MA0862.1/Jaspar(0.726)		1e-12	-28.48	0.1456	0.0781	55.8bp (67.2bp)

## Sheet: D_Dependent
Rank	Motif	Best Match/Details		P-value	log P-pvalue	% of Targets	% of Background	STD(Bg STD)
1		Crx/MA0467.1/Jaspar(0.886)		1e-64	-149.1	0.753	0.1558	37.0bp (76.3bp)
2		Crx/MA0467.1/Jaspar(0.690)		1e-18	-41.68	0.241	0.0437	45.2bp (72.7bp)
3		SCL(bHLH)/HPC7-Scl-ChIP-Seq(GSE13511)/Homer(0.564)		1e-14	-33.31	0.0843	0.0037	35.3bp (71.3bp)
4		Pitx1(Homeobox)/Chicken-Pitx1-ChIP-Seq(GSE38910)/Homer(0.743)		1e-13	-31.19	0.1386	0.0174	42.9bp (73.1bp)
5		ISL2/MA0914.1/Jaspar(0.680)		1e-12	-29.68	0.1386	0.0188	57.7bp (74.2bp)

## Sheet: D_Independent
Rank	Motif	Best Match/Details		P-value	log P-pvalue	% of Targets	% of Background	STD(Bg STD)
1		CRX(Homeobox)/Retina-Crx-ChIP-Seq(GSE20012)/Homer(0.995)		1e-107	-247.8	0.7708	0.1485	38.5bp (77.1bp)
2		CTCF(Zf)/CD4+-CTCF-ChIP-Seq(Barski_et_al.)/Homer(0.908)		1e-32	-74.63	0.1344	0.0067	44.2bp (69.2bp)
3		YY2/MA0748.1/Jaspar(0.646)		1e-14	-34.5	0.0474	0.0013	48.8bp (59.8bp)
4		PB0048.1_Nkx3-1_1/Jaspar(0.754)		1e-14	-32.29	0.253	0.0882	51.3bp (70.8bp)
5		E2F8/MA0865.1/Jaspar(0.589)		1e-13	-30.78	0.0198	0	41.1bp (0.0bp)
6		PHOX2A/MA0713.1/Jaspar(0.835)		1e-12	-28.98	0.0632	0.0048	45.1bp (78.1bp)
